# Supplementary material for: Understanding the action of bamocaftor as a potential drug candidate against Cystic Fibrosis Transmembrane Regulator protein: A computational approach
Source: PLoS One. 2025 Jul 23;20(7):e0328051. doi: 10.1371/journal.pone.0328051 (PMC12286342; doi:10.1371/journal.pone.0328051)
Supplement: S1 Table — (XLSX) [file pone.0328051.s001.xlsx]

## Sheet: Sheet1
Compound Name	Mutagenic	Tumorigenic	Irritant	Reproductive Effective	cLogP	Solubility	Molweight	TPSA	Druglikeness	Drug-Score
(2S)-N-(4-butylphenyl)-5-oxo-1-[(1S)-3-oxo-1H-2-benzofuran-1-yl]pyrrolidine-2-carboxamide	Yes	No	Yes	Yes	3.31	-4.37	392	75.71	-3.78	0.18
(4-butylphenyl)-(6,7-dimethoxy-1-methyl-3,4-dihydro-1H-isoquinolin-2-yl)methanone	Yes	No	No	No	5.24	-4.08	367	38.77	-4.9	0.17
[(2S,3R,4R,5S,6R)-3,4,5-trihydroxy-6-{[(2R,4S)-2-(4-hydroxyphenyl)-4-methoxy-3,4-dihydro-2H-1-benzopyran-7-yl]oxy}oxan-2-yl]methyl 4-hydroxybenzoate	No	No	No	No	2.35	-3.5	554	164.3	2.2	0.56
[4-[2-[2-(4-acetyloxyphenyl)-7-methoxy-3,4-dihydro-2H-chromen-4-yl]ethenyl]phenyl] acetate	No	No	No	Yes	6.1	-5.87	458	71.06	1.53	0.18
1-Benzoyl-N-[2-(4-ethoxyphenyl)ethyl]-2,3-dihydro-1H-indole-2-carboxamide	No	No	No	No	4.38	-5.05	414	58.64	5.13	0.53
16-Bromoepiandrosterone	Yes	No	No	No	4.02	-4.79	368	37.3	-12.23	0.18
2-(1H-Indole-3-carboxamido)benzoic acid	No	No	No	No	2.33	-3.67	280	82.19	3.16	0.82
2-(3,4-dimethoxyphenyl)sulfonyl-N-(4-methylphenyl)-3,4-dihydro-1H-isoquinoline-3-carboxamide	No	No	No	No	3.16	-4.16	466	93.32	4.93	0.63
2-[1-(2-methoxyethyl)-4,6-dimethyl-2-oxopyridine-3-carbonyl]-N-methyl-3,4-dihydro-1H-isoquinoline-3-carboxamide	No	No	No	No	0.81	-1.79	397	78.95	6.74	0.86
2-[7-ethoxy-4-(3-fluorophenyl)-1-oxophthalazin-2-yl]-N-(2-methyl-1,3-benzoxazol-6-yl)-N-(trideuteriomethyl)acetamide	Yes	No	No	No	4.55	-6.26	486	88.24	-5.33	0.11
3-acetyl-1,4-dihydroquinolin-4-one	No	No	No	Yes	0.7	-2.75	187	46.17	0.71	0.47
3-Butanamido-N-(4-butylphenyl)benzamide	Yes	No	No	No	5.09	-5.05	338	58.2	-4.91	0.16
3,4-Methylenedioxy-N-isopropylamphetamine	No	No	No	No	2.68	-3.37	221	30.49	4.3	0.86
4-({[4-(4-methoxyphenyl)tetrahydro-2H-pyran-4-yl]carbonyl}amino)benzoic acid	No	No	No	No	2.21	-3.79	355	84.86	-0.56	0.54
4-(1,3-dimethyl-2,4-dioxo-5-phenyl-1,2,3,4-tetrahydro-6H-pyrrolo[3,4-d]pyrimidin-6-yl)benzoic acid	No	No	No	No	2.54	-6.22	375	82.85	1.71	0.49
4-[1,3-Dimethyl-2-oxo-5-(2,4,6-trioxo-1,3-diazinan-5-yl)imidazol-4-yl]benzoic acid	No	No	No	Yes	-0.23	-2.27	358	136	-1.02	0.34
4-Nonylphenyl benzoate	No	No	No	No	7.03	-5.48	324	26.3	-17.24	0.18
4-oxo-1,4-dihydroquinoline-3-carboxamide	No	No	No	No	-0.38	-2.38	188	72.19	2.82	0.93
6-cyclohexyl-1,3-dimethyl-5-phenyl-1H-pyrrolo[3,4-d]pyrimidine-2,4(3H,6H)-dione	No	No	No	No	3.57	-3.4	337	45.55	-2.5	0.42
6-ethyl-1,3-dimethyl-5-phenyl-1H-pyrrolo[3,4-d]pyrimidine-2,4(3H,6H)-dione	No	No	No	No	1.98	-2.59	283	45.55	3.29	0.89
7-methoxy-2-phenyl-3,4-dihydro-2H-1-benzopyran-4-ol	No	No	No	No	2.95	-2.82	256	38.69	-0.04	0.65
Acebilustat	No	No	No	No	2.04	-6.5	481	79.04	-0.45	0.31
Acetylcysteine	No	No	No	No	-0.92	-1.26	163	105.2	-13.05	0.49
Albendazole	No	No	No	Yes	2.96	-4.11	265	92.31	-2.08	0.26
Alendronic acid	No	No	No	Yes	-9.22	1.46	249	180.9	-11.88	0.29
Alginic acid/Alginate	No	No	No	No	-4.09	-0.47	418	192.4	-5.64	0.43
Alvelestat	No	No	No	No	0.86	-3.93	545	122.6	1.29	0.53
Amelubant	No	Yes	Yes	Yellow	5.61	-5.36	538	100.8	-20.04	0.05
Amikacin	No	No	No	No	-8.5	0.23	585	331.9	5.3	0.63
Amiloride	No	No	No	No	-1.76	-1.48	229	156.7	2.26	0.92
Amitriptyline	No	No	No	Yes	4.41	-3.67	277	3.24	2.89	0.42
Amphotericin B	No	No	No	No	0.32	-5.08	923	319.6	-0.14	0.27
Apigenin	Yes	No	No	No	2.34	-2.86	270	86.99	1.21	0.47
Arginine	No	No	No	No	-3.44	-0.16	174	125.2	-10.43	0.49
Ataluren	No	No	No	No	2.82	-5.71	284	76.22	-3.1	0.32
Avibactam	Yes	No	No	Yes	-2.69	0.33	265	138.6	4.22	0.35
AZD-1236	No	No	No	No	0.69	-3.48	402	126	4.76	0.79
Azithromycin	No	No	No	No	1.66	-3.09	748	180	13.85	0.48
Aztreonam	No	No	No	No	-2.66	-1.45	435	238.2	8.44	0.83
Bamocaftor	No	No	No	No	5.9	-5.12	591	114.8	-8.95	0.15
BAMOCAFTOR POTASSIUM	No	No	No	No	5.56	-5.12	590	102.7	-8.35	0.16
Brensocatib	No	No	No	No	1.84	-5.27	420	103.6	-0.5	0.42
Calcium carbonate	No	No	No	No	-4.68	-0.65	60	63.19	-4.93	0.5
Carbocisteine	No	No	No	No	-3.62	0.49	179	125.9	-6.11	0.49
Carbon monoxide	No	No	No	No	0	-0.53	28	0	-1	0.63
Carmustine	Yes	Yes	Yes	Yes	0.92	-1.66	213	61.77	2.76	0.12
Cavosonstat	No	No	No	No	3.47	-4.55	299	70.42	-2.1	0.39
Ceftazidime	No	No	No	No	-6.26	-2.31	546	244.7	11.95	0.66
Ceftolozane	No	No	No	No	-8.9	-1.59	666	355.7	7.58	0.55
Cephalandole B	No	No	No	No	2.76	-3.79	294	71.19	1.14	0.71
Cephalexin	No	No	No	No	-2.03	-1.68	347	138	9.34	0.91
CFTRinh-172	No	No	No	No	3.23	-5.77	409	115	-8.29	0.27
CHF-6333	No	No	No	No	1.08	-5.53	541	98.03	-7.9	0.23
Chlorhexidine	No	No	No	No	3.03	-4.08	504	167.5	0.41	0.48
Chloroxylenol	Yes	No	Yes	Yes	2.61	-2.74	156	20.23	-3.22	0.1
CI-906	No	No	No	No	0.7	-3.46	438	95.94	-0.79	0.5
Cimetidine	No	No	No	No	-0.17	-2.48	252	114.1	1.98	0.88
Ciprofloxacin	No	No	No	No	-1.53	-3.32	331	72.88	2.07	0.82
Clarithromycin	No	No	No	No	2.1	-3.77	747	182.9	11.06	0.45
Clavulanic acid	No	No	No	No	-1.4	-0.39	199	87.07	2.81	0.95
Cobiprostone	No	No	No	No	4.75	-4.81	404	83.83	-16.5	0.27
Colistin	No	No	No	No	-6.77	-3.86	1154	490.6	-0.06	0.33
Cysteamine	Yes	No	No	Yes	-0.41	-1.21	77.6	64.82	-6.14	0.18
Cystine	No	No	No	No	-5.55	-1.13	240	177.2	-6.76	0.48
Denufosol	No	No	No	No	-13.6	2.71	773	421.8	-40.54	0.26
Deutivacaftor	No	No	No	No	3.04	-5.14	401	78.43	-14.55	0.3
Digitoxin	No	No	No	No	2.75	-6.09	764	182.8	3.33	0.3
Dirocaftor	No	No	Yes	No	4.97	-4.28	424	78.43	-43.66	0.16
Doconexent	No	No	No	No	7.28	-4.49	328	37.3	-10.83	0.21
Doxycycline	No	No	No	No	-1.17	-1.93	444	181.6	4.94	0.81
DPCPX	No	No	No	No	3.09	-3.4	304	69.3	2.61	0.79
Elexacaftor	No	No	No	No	4.5	-3.9	597	132.6	-4	0.22
Elubrixin	No	No	Yes	No	2.67	-4.2	462	119.1	2.08	0.37
ELX-02	No	No	No	No	-6.25	-0.74	482	262.3	-0.86	0.5
Ensifentrine	No	No	No	No	2.87	-4.58	477	109.4	1.81	0.55
Ergocalciferol	No	No	No	Yellow	7.64	-5.93	396	20.23	-5.81	0.12
Esomeprazole	No	No	No	No	2.09	-2.72	345	96.31	-0.2	0.63
Ethambutol	No	No	Yes	No	-0.38	-0.84	204	64.52	2.38	0.56
Ethanolamine oleate	Yes	Yes	Yes	No	6.72	-4.55	282	37.3	-28.97	0.05
Ethinylestradiol	No	No	No	No	3.8	-4.45	296	40.46	0.64	0.57
Ethyl 4-(1,3-dimethyl-2,4-dioxo-5-phenyl-1,2,3,4-tetrahydro-6H-pyrrolo[3,4-d]pyrimidin-6-yl)benzoate	No	No	Yes	No	3.38	-6.65	403	71.85	-1.24	0.17
Fenretinide	No	No	No	Yes	7.14	-4.68	391	49.33	-4.25	0.12
Ferrous sulfate anhydrous	No	No	No	No	-5.91	1.52	96	88.64	-10.52	0.5
Fusidic acid	No	No	Yes	No	5.82	-5.36	516	104	0.05	0.15
Galicaftor	No	No	No	No	6.02	-6.4	559	103.3	-3.61	0.13
Gallium nitrate	No	No	No	No	-0.86	-1.11	62	62.89	-9.92	0.49
Genistein	Yes	Yes	No	Yes	1.63	-2.73	270	86.99	1.16	0.17
GLPG-1837	No	No	No	No	1.36	-3.31	348	138.3	4.38	0.84
Glutathione	No	No	No	No	-4.9	-0.99	307	197.6	-23.22	0.47
Glycine	Yes	No	No	No	-3.35	-0.03	75	63.32	-1.67	0.35
Helium	No	No	No	No	0	-0.53	4	0	-1	0.63
Hydroxychloroquine	Yes	No	No	No	3.08	-3.55	335	48.39	6.54	0.48
Ibuprofen	Yes	No	No	Yes	3	-2.89	206	37.3	3.97	0.31
ICENTICAFTOR	No	No	No	No	1.31	-3.27	361	97.47	-7.21	0.42
Icosapent	No	No	No	No	6.62	-4.18	302	37.3	-14.25	0.24
INO-4995	No	No	No	No	3.94	-8.89	1370	464.2	-36.91	0.11
Isoprenaline	Yes	No	No	Yes	0.45	-1.14	211	72.72	9.1	0.35
Itraconazole	Yes	Yes	No	No	5.15	-7.3	704	100.7	8.09	0.08
Ivacaftor	No	No	No	No	4.5	-5.82	392	78.43	-0.79	0.31
Lancovutide	No	No	No	No	-15.61	-6.59	1997	835.9	-2.8	0.15
Lansoprazole	No	No	No	No	2.71	-3.4	369	87.08	-7.41	0.4
Lefamulin	No	No	No	No	3.81	-5.34	507	135.1	-0.71	0.31
Levofloxacin	No	No	No	No	-0.34	-2.74	361	73.32	5.77	0.87
Linaclotide	No	No	No	No	-8.63	-5.87	1525	725.7	-5.05	0.16
Linezolid	No	No	No	No	0.52	-2.96	337	71.11	-4.08	0.45
Losartan	No	No	No	No	3.95	-4.99	422	92.51	-6.34	0.28
Lubiprostone	No	No	No	No	4.53	-4.65	390	83.83	-21.5	0.29
Lumacaftor	No	No	No	No	5.63	-6.51	452	97.75	-4.12	0.17
Mannitol	No	No	No	No	-3.15	0.55	182	121.3	-0.2	0.72
Meropenem	No	No	No	No	-3.1	-1.29	383	135.4	7.98	0.89
Metformin	Yes	No	No	Yes	-1.71	0.83	129	88.99	3.59	0.35
Methyl 2-(4-oxo-1,4-dihydroquinoline-3-amido)benzoate	No	No	No	No	1.6	-3.94	322	84.5	1.45	0.73
Miglustat	No	No	No	No	-0.85	-0.28	219	84.16	2.54	0.94
Minocycline	No	No	No	No	-1.1	-2	457	164.6	4.54	0.79
Moxifloxacin	No	No	No	No	-0.95	-4.23	401	82.11	1.6	0.68
Mupirocin	No	No	No	No	3.05	-3.77	500	146	-20.03	0.31
N-(1,3-dimethyl-2,4-dioxo-5-phenyl-1,2,3,4-tetrahydro-6H-pyrrolo[3,4-d]pyrimidin-6-yl)acetamide	No	No	No	No	1.39	-5.34	312	74.65	3.69	0.66
N-(1H-indol-5-yl)-1H-indole-3-carboxamide	No	No	No	No	2.89	-4.18	275	60.68	1.51	0.71
N-(4-Acetylphenyl)-2-(3,4-dimethoxybenzenesulfonyl)-1,2,3,4-tetrahydroisoquinoline-3-carboxamide	Yes	No	No	No	2.69	-4.5	494	110.3	5.52	0.35
N-(4-butylphenyl)-2-(3,4-dimethoxyphenyl)acetamide	Yes	No	No	No	4.33	-4.17	327	47.56	-0.49	0.28
N-(4-butylphenyl)-3,4,5-trimethoxybenzamide	Yes	No	No	No	4.27	-4.22	343	56.79	5.08	0.39
N-(4-methoxyphenyl)-2-(4-methylbenzenesulfonyl)-1,2,3,4-tetrahydroisoquinoline-3-carboxamide	No	No	No	No	3.23	-4.14	436	84.09	-1.98	0.37
N-(5,6-Dimethoxy-2,3-dihydro-1H-inden-1-YL)-4-(4-methoxyphenyl)oxane-4-carboxamide	No	No	No	No	2.98	-4.02	411	66.02	0.92	0.61
N-6022	No	Yes	No	No	2.64	-8.52	414	103.1	0.36	0.2
NAVOCAFTOR	No	No	No	No	0.99	-4.04	416	149.8	-10.65	0.37
Nesolicaftor	No	No	No	No	1.58	-2.89	354	114.2	2.86	0.84
Nintedanib	Yes	Yes	Yes	Yes	2.46	-3.55	539	94.22	6.29	0.08
Nitric Oxide	Yes	No	No	No	-0.5	-0.34	30	29.43	-1.97	0.33
Nitrogen	Yellow	Yellow	Yes	No	0	-0.53	28	47.58	-1.77	0.22
Norethisterone	No	No	No	Yes	3.08	-4.32	298	37.3	1.84	0.42
Octasulfur	No	No	Yes	No	-4.76	-5.32	256	202.4	-2.6	0.22
Olacaftor	No	No	No	No	5.88	-6.56	539	96.98	-8.39	0.13
Perflutren	No	No	Yes	No	2.65	-3.18	188	0	-61.82	0.26
Phenylbutyric acid	No	No	No	No	2.05	-2.13	164	37.3	-7.06	0.47
Pilocarpine	No	No	No	No	0.76	-1.2	208	44.12	4.18	0.96
Pioglitazone	No	No	No	No	3.08	-3.83	356	93.59	5.02	0.76
Piperacillin	No	No	No	No	-0.17	-1.41	517	181.7	13.67	0.71
Plecanatide	No	No	No	No	-11.8	-5.45	1680	819.3	-13.08	0.17
Posaconazole	Yes	Yes	No	No	4.23	-7.42	700	111.7	4.68	0.09
POSENACAFTOR	Yes	Yes	No	No	5.32	-6.78	445	81.79	-1.52	0.07
Pyruvic acid	No	No	No	No	-0.9	-0.38	88	54.37	-4.84	0.5
Repaglinide	No	No	No	No	4.58	-5	452	78.87	-1.51	0.29
Rifampicin	Yes	Yes	No	No	4.71	-6.3	822	220.1	10.5	0.09
Riociguat	No	No	No	No	1.45	-5.71	422	138	1.15	0.5
Risedronic acid	No	No	No	No	-6.64	1.23	283	167.8	-9.6	0.48
Salbutamol	No	No	No	No	0.58	-1.43	239	72.72	9.44	0.96
Salicylic acid	Yes	No	Yes	Yes	0.8	-1.33	138	57.53	-1.44	0.13
Sapropterin	No	No	No	No	-2.52	-2.56	241	132	3.33	0.92
Secretin Human	No	No	No	No	-19.37	-6.03	3036	1401	4.11	0.31
Sildenafil	No	No	No	No	1.08	-1.82	474	117.5	6.53	0.76
Simvastatin	No	No	No	No	4.46	-4.75	418	72.83	0.67	0.46
Sinapultide	No	No	No	No	-4.54	-16.4	2466	775.4	-16.05	0.12
Sirolimus	No	No	No	No	6.51	-6.71	913	195	2.38	0.16
Sitagliptin	No	No	No	No	1.6	-1.52	407	77.04	-9.16	0.42
Sodium bicarbonate	No	No	No	No	-2.6	-0.65	61	60.36	-2.03	0.55
Sodium chloride	No	No	No	No	0	-0.53	35	0	-3.29	0.51
Sulfamethoxazole	No	No	No	No	0.44	-3.02	253	106.6	2.77	0.88
Sulfinpyrazone	No	Yes	No	Yes	2.97	-3.09	404	76.9	2.17	0.26
Talniflumate	No	No	No	Yes	4.15	-5.34	414	77.52	-8.76	0.16
Tauroursodeoxycholic acid	No	No	No	No	2.09	-4.4	499	132.3	-5.29	0.3
Tazobactam	No	No	No	No	-1.51	0.14	300	130.8	1.37	0.86
Tedizolid	No	No	No	No	1.41	-4.16	370	106.2	-7.71	0.38
Tezacaftor	No	No	No	No	4.45	-5.2	520	113.1	-3.17	0.22
Ticarcillin	No	No	No	No	0.47	-1.78	384	177.5	10.13	0.88
Tobramycin	No	No	No	No	-7.02	-0.33	467	268.1	3.11	0.78
Trimethoprim	No	No	No	No	1.07	-3.33	290	105.5	4.95	0.88
Tromethamine	No	No	No	No	-2.39	0.48	121	86.71	-6.35	0.5
Tyloxapol	No	No	No	No	13.69	-10.93	788	88.38	-3.67	0.05
Uridine	No	No	No	No	-2.54	-0.59	244	119.3	-4.65	0.49
Ursodeoxycholic acid	No	No	No	No	4.03	-4.88	392	77.76	-0.3	0.42
Vanzacaftor	No	No	No	No	5.14	-4.98	617	139.7	6.62	0.33
Vitamin D3	No	No	No	No	7.68	-6	384	20.23	-4.85	0.15
Vitamin E	No	No	No	No	9.64	-7.2	430	29.46	-4.78	0.12
Vitamin K1	No	No	No	No	10.14	-7.52	450	34.14	-4.55	0.11
Voriconazole	No	No	No	No	1.48	-3.23	349	76.72	3.06	0.83
Xenon	No	No	No	No	0	-0.53	132	0	-1	0.63
Xylitol	No	No	No	No	-2.58	0.42	152	101.1	-0.74	0.65
Zinc acetate	No	No	No	No	-2.38	-0.46	59	40.13	-6.17	0.5
Zoledronic acid	No	No	No	No	-8.02	2.45	272	172.7	-6.8	0.49
