# Supplementary material for: Understanding the action of bamocaftor as a potential drug candidate against Cystic Fibrosis Transmembrane Regulator protein: A computational approach
Source: PLoS One. 2025 Jul 23;20(7):e0328051. doi: 10.1371/journal.pone.0328051 (PMC12286342; doi:10.1371/journal.pone.0328051)
Supplement: S2 Table — (XLSX) [file pone.0328051.s002.xlsx]

## Sheet: Sheet1
Compound Name	Affinity	Control Affinity	Conventional H-bonds	Carbon H-bonds	Alkyl	Van-der-Waals	Pi-sigma	Pi-Alkyl	Halogen	Unfavorable Bond
Galicaftor	-9.179	-6.93	PHE1099			LEU1029/ARG1030/PHE1033	SER1037/PHE1099	VAL1147/ILE1103/LYS1041/ILE1151/LEU1096	LEU1096
Bamocaftor	-9.097	-6.841	ASN1148	LEU1093	LEU1093			LEU1093/TYR1092/TRP1089
Acebilustat	-8.455	-6.193			LEU1096/ILE1151	PHE1033/VAL1147	ILE1151/ARG1030
BAMOCAFTOR POTASSIUM	-8.447	-6.726			LEU1096/ILE1151/VAL1147/ARG1030/PHE1033	GLN1100	LEU1093/LEU1096	LEU1096/ILE1151/VAL1147/ARG1030/PHE1033	LEU1029
Olacaftor	-8.31	-6.55			Ile1103/Val1147	Asn1148/Phe1033/Ser1037/Lys1041	Leu1093/Leu1096	Ile1151/Leu1096
Digitoxin	-8.224	-7.231		Ile1151/Gln1100	Leu1096	Arg1097
Elexacaftor	-8.207	-6.469			Ile1103/Val1147	Gln1100/Asn1148	Ile1151	Leu1096/Ile1151	Phe1099
Alvelestat	-8.184	-6.398	ILE1151	ARG1030/LEU1096			ILE1103/VAL1147/LEU1034	LEU1029/VAL1147/ARG1030/ILE1151
N-(4-methoxyphenyl)-2-(4-methylbenzenesulfonyl)-1/2/3/4-tetrahydroisoquinoline-3-carboxamide	-8.08	-6.332			ILE1151/LEU1034/LYS1041/LEU1040/LEU1096		SER1037
Tezacaftor	-7.747	-5.88	Val1147			Asn1148	Gln1100/Arg1030	Val1147/Ile1151	Arg1030/Ile1151
Sildenafil	-7.709	-5.561			MET1101	ASN1148/ARG1030/ILE1151/PHE1033	VAL1147/ILE1103/GLN1144	VAL1147/ILE1103
Chlorhexidine	-7.634	-5.504	Ile1151/Val1147	LYS1041	Leu1034/Ile1151/Val1147		Gln1100	Val1147/Lys1041
Denufosol	-7.608	-5.91	Glu193/Ser1037/Leu1093			Ser1150/Arg1030	Leu1034/Ile1151	Leu1096/Arg1097/Ile142
Ursodeoxycholic acid	-7.595	-5.725	GLN1144		LEU1029/PHE1033			LEU1096		VAL1147
N-(1H-indol-5-yl)-1H-indole-3-carboxamide	-7.472	-5.852	ARG1030				LEU1034/ILE1151	ILE1151/ILE1103/ARG1030/VAL1147
Doxycycline	-7.448	-6.11	Arg1097			Glu1104	Ile1103/Gln1144	Val1147		Met1101
1-Benzoyl-N-[2-(4-ethoxyphenyl)ethyl]-2/3-dihydro-1H-indole-2-carboxamide	-7.44	-5.195			LYS1041/LEU1034/ILE1151.ARG1030/VAL1147/LEU1029	TYR1092/LEU1096	SER1037	LYS1041/LEU1034/ILE1151.ARG1030/VAL1147/LEU1029
2-(1H-Indole-3-carboxamido)benzoic acid	-7.303	-5.557	PHE1099/ASN1148			ARG1030/GLU1104	GLN1144/ILE1103	ILE1151/LEU1143/VAL1147
Ataluren	-7.258	-5.79		ILE1151		PHE1099	ARG1030/ILE1151	ARG1030/ILE1151/LEU1034		GLN1100
2-(3/4-dimethoxyphenyl)sulfonyl-N-(4-methylphenyl)-3/4-dihydro-1H-isoquinoline-3-carboxamide	-7.224	-5.795		LEU1096/TYR1092	ILE1151/TRP1089/LEU1093/LEU1040/LEU1096/ARG1097/ILE142	SER1037/LYS1041	LEU1096	ILE1151/TRP1089/LEU1093/LEU1040/LEU1096/ARG1097/ILE142
Riociguat	-7.191	-6.089	ARG1030/SER1150	VAL1147		SER1155	LEU1034/GLN1038/SER1037	ILE1151/LYS1041/LEU1096
Ivacaftor	-7.171	-5.814					Leu1034	Lys1041/Ile1151/Arg1030
Deutivacaftor	-7.134	-5.817	Leu1096	Arg1097	Ile1151/Phe1033	Asn1148/Val1147/Ile1103	Leu1096	Ile142/Arg1097/Leu1096/Ile1151
6-cyclohexyl-1/3-dimethyl-5-phenyl-1H-pyrrolo[3/4-d]pyrimidine-2/4(3H/6H)-dione	-7.124	-5.376			ILE1103/LEU1096/ILE1151/ARG1030/PHE1033	ASN1148	GLN1100	ILE1103/LEU1096/ARG1030/ILE1151/PHE1033
Vitamin D3	-7.123	-5.642	PHE1099		ILE1151/VAL1147/ARG1030/LEU1029/ILE1103	PHE1033/LEU1096
Piperacillin	-7.115	-6.386	LYS1041/ILE1151		LEU1034/ARG1030	SER1150/PHE1033	SER115
CFTRinh-172	-7.101	-5.975	ARG1097		ARG1097/LEU1096/VAL1147/ARG1030	ILE1151/ILE1103/PHE1099	GLN1100/LEU1096	ARG1097/LEU1096/VAL1147/ARG1030	LEU1093	ARG1030
Ferrous sulfate anhydrous	-7.094	-5.492	ASN1148			PHE1099/GLU1104	GLN1144/ILE1103	ILE1151/VAL1147/LEU1143
Sitagliptin	-7.028	-6.186			ILE1103VAL1147	GLU1104/GLN1144	VAL1147	ILE1103/LEU1029/ARG1030	GLN1100/VAL1147
4-(1/3-dimethyl-2/4-dioxo-5-phenyl-1/2/3/4-tetrahydro-6H-pyrrolo[3/4-d]pyrimidin-6-yl)benzoic acid	-7.002	-5.428				Leu1034/Leu1093/Glu193	Ser1037	Ile1151/Lys1041/Leu1040/Leu1096		Gln1038
Vitamin E	-6.959	-4.498			ARG1030/LEU1034/PHE1033/LEU1096/LYS1041/ILE1151	GLN1038		ARG1030/LEU1034/PHE1033/LEU1096/LYS1041/ILE1151
Pioglitazone	-6.927	-5.234			Val1147/Arg1030		Arg1030/Ile1151/Ser1037	Ile1151
AZD-1236	-6.906	-5.49	Gln1100	Gln1144
7-methoxy-2-phenyl-3/4-dihydro-2H-1-benzopyran-4-ol	-6.899	-5.519				PHE1099	VAL1147/ILE1151/ARG1030	LEU1034/ILE1103
CI-906	-6.88	-4.572	TYR1092/LEU1093	SER01037		PHE1033	SER1037	ILE1151/LEU1034/LEU1096
Linezolid	-6.844	-5.025			Leu1034/Arg1030/Ile1151	Val1147/Gln1100/Ile1103/Asn1148/Phe1099	Ile1151/Arg1030	Leu1034	Ser1150
Tedizolid	-6.843	-5.331	PHE1026/ARG1097/LEU1093			GLN1100	ARG1030	LEU1096/LEU1029/VAL1147/ILE1151
Methyl 2-(4-oxo-1/4-dihydroquinoline-3-amido)benzoate	-6.838	-5.501	VAL1147	ARG1030		ASN1148/GLN1100	VAL1147/ARG1030	ARG1030/LEU1034/ILE1151/ILE1103
Tauroursodeoxycholic acid	-6.838	-6.323	LEU1093		LYS1041					ARG1097
N-(5/6-Dimethoxy-2/3-dihydro-1H-inden-1-YL)-4-(4-methoxyphenyl)oxane-4-carboxamide	-6.828	-5.575	ILE1151		ILE1151/LEU1034	ARG1030	ILE1151/LEU1034	ILE1151/LEU1034
Esomeprazole	-6.8	-5.144		Ile1151	Leu1034		Ile1151/Arg1030/Gln1100	Val1147
Sirolimus	-6.794	-5.477			Ile142	Gln1144/ Gln1100/Ile1103/Val1147/Arg1030		Trp1089/Lys1041Ile1151
Ethinylestradiol	-6.79	-5.537			ARG1030/ILE1151/VAL1147	PHE1099/ASN1148		ARG1030/ILE1151/VAL1147
GLPG-1837	-6.764	-6.148	Val1147/Leu1143			Ile1151/Asn1148	Ile1103/Gln1100	Leu1143/Val1147
Vanzacaftor	-6.761	-6.042	TYR1092		VAL1147/ILE1151/ILE1103/ARG1030/LEU1096	PHE1099	ASN1148	LEU1096/PHE1033
Cavosonstat	-6.737	-5.727	PHE1026		VAL1147/ILE1103/LEU1029	GLN1100/PHE1033/ILE1151/SER1150	VAL1147/ARG1030	VAL1147/ILE1103/LEU1029
ICENTICAFTOR	-6.71	-5	GLN1100/GLN1144		PHE1033/VAL1147/ILE1103	ILE1151	ILE1103/GLN1144	PHE1033/VAL1147/ILE1103	MET1140/LEU1096/ILE1103
Ceftolozane	-6.662	-6.929
NAVOCAFTOR	-6.65	-5.879	GLN1144		LEU1034/ARG1030/ILE1151/VAL1147	PHE1033/ILE1103	ILE1151/GLN1100/ASN1148	LEU1034/ARG1030/ILE1151/VAL1147	ARG1030
N-(1/3-dimethyl-2/4-dioxo-5-phenyl-1/2/3/4-tetrahydro-6H-pyrrolo[3/4-d]pyrimidin-6-yl)acetamide	-6.644	-5.174	VAL1147		I	PHE1033/ARG1030/ILE1103/ASN1148	GLN1100	ILE1151/LEU1096
Ciprofloxacin	-6.62	-5.473	Leu1096	Gln1100		Asn1148	Gln1100	Ile1103/Val11147/ILE1151/LYS1041	Gln1144
Repaglinide	-6.573	-5.471			ILE1151	VAL1147/GLN1100		LUE1096/LYS1041
2-[1-(2-methoxyethyl)-4/6-dimethyl-2-oxopyridine-3-carbonyl]-N-methyl-3/4-dihydro-1H-isoquinoline-3-carboxamide	-6.559	-5.541		TYR1092/LEU1034/		LEU1040/ILE1151/GLN1038		LEU1093/LEU1096/LYS1041
4-Nonylphenyl benzoate	-6.539	-4.297		GLN1144	LEU1143/VAL1147/ILE1151/LEU1029/PHE1033/ARG1030		GLN1100/ILE1103	LEU1143/VAL1147/ILE1151/LEU1029/PHE1033/ARG1030
Moxifloxacin	-6.51	-5.35	Phe1099	Asn1033	Ile1151/ILE1103	Phe1033/Leu1029/Leu1096/Arg1030		Ile1151/Ile1103/Val1147
Levofloxacin	-6.479	-6.143		Gln1144		Asn 1148	Gln1100	Ile1151/Ile1103	Gln1144
Lansoprazole	-6.477	-5.404	Arg1030		Arg1030/Leu1029	Phe1099/Asn1148/Gln1100	Val1147	Ile1151/Leu1096/Ile1103	Leu1029
Losartan	-6.438	-5.963		TYR1092	LEU1040/LYS1041/PHE1033/LEU1034/ILE1151	ASN1148		ILE1151/LEU1096/LYS1041
Simvastatin	-6.402	-5.904		Gln1144
Lubiprostone	-6.383	-4.796		PHE1026	VAL1147/ILE1103/ILE1151			PHE1033
Cephalexin	-6.374	-5.303	LEU1096			ILE1151/VAL1147	PHE1099	LEU1029/ARG1030/ILE1103
Ceftazidime	-6.332	-6.139	Gln1100/Leu1096		Ile1103/Arg1030/Val1147
Amphotericin B	-6.299	-6.095	LYS1041			PHE1033/LEU1096/GLN1144
Cobiprostone	-6.267	-5.108			VAL1147/ILE1103/ARG1030/LEU1029	LEU1034/PHE1033/ILE1151
Aztreonam	-6.258	-6.473	SER1150/VAL1147			GLN1100	ARG1030/ILE1151	LEU1034
Cephalexin	-6.253	-5.325		PHE1026	VAL1147/ARG1030	LEU1096/PHE1033/ASN1148		ILE1151/VAL1147
6-ethyl-1/3-dimethyl-5-phenyl-1H-pyrrolo[3/4-d]pyrimidine-2/4(3H/6H)-dione	-6.163	-5.098			Ile1151/Arg1030/Phe1033	Asn1148		Leu1029/Ile1103/Val1147/Ile1151/
Tyloxapol	-6.151	-4.54				Val1147/Gln1100/Asn1148	Arg1030/Ile1151	Leu1034
DPCPX	-6.073	-4.857			Arg1030/Phe1033/Ile1151/Leu1096	Asn1148	Val1147/Gln1100	Ile1103/Ile1151
Trimethoprim	-6.04	-4.674	SER1150/VAL1147/ASN1148	LEU1096		PHE1099/ILE1103/GLN1100	ARG1030/ILE1151	ILE1151
Doconexent	-5.872	-4.299
Brensocatib	-5.854	-4.688		le1151				Leu1096/Ile1151
Risedronic acid	-5.826	-4.406	VAL1147	VAL1147		GLN1100/PHE1099	ILE1151/ARG1030	LEU1034
Sulfamethoxazole	-5.825	-5.015	PHE1099/GLN1100		ARG1030/LEU1029	GLN1144/ASN1148	GLN1100	ARG1030/LEU1029/ILE1103/VAL1147
Mupirocin	-5.792	-5.029	ILE1151/SER1155	LEU1096	ILE1151/ARG1030/LEU1034	GLN1100		PHE1033
Vitamin K1	-5.756	-4.119			LEU1093/LEU1096/ALA196/ARG1097/PHE1033	GLN1100		LEU1093/LEU1096/ALA196/ARG1097/PHE1033
Colistin	-5.75	-4.495	ASN1148/ARG1097/TYR1092/MET1140/GLN110/GLU1104		Lys1041		Trp1089
Meropenem	-5.731	-5.149	Gln1038			Ile1151/Leu1034
Voriconazole	-5.718	-5.07					SER1037	LEU1096/LYS1041/ILE1151/LEU1034
4-oxo-1/4-dihydroquinoline-3-carboxamide	-5.653	-5.584	GLN1144	GLN1100		GLN1100/PHE1033	PHE1099	ILE1151/VAL1147/LEU1029/ILE1103/ARG1030
3/4-Methylenedioxy-N-isopropylamphetamine	-5.573	-4.719				Val1147/Gln1100/Leu1096/Asn1148/Ile1103/Phe1033	Arg1030/Ile1151
Uridine	-5.453	-4.902	PHE1099/VAL1147				ILE1151/ARG1030	LEU1034
Amiloride	-5.391	-4.803	VAL1147/PHE1099/SER1150		LEU1034/PHE1033/ILE1151		ARG1030/ILE1151
Ticarcillin	-5.345	-5.58		SER1037		ILE1151		LEU1093
Sapropterin	-5.291	-4.738	GLN1144			ILE1151/ARG1030/PHE1033	VAL1147/GLN1100	ILE1103
Clarithromycin	-5.227	-3.964	Leu1093/Arg1097		Leu1093	Gln1100/Ile1151/Lys1041	Trp1089
Salbutamol	-5.192	-4.632	ARG1030			LEU1034	ARG1030	VAL1147/ILE1151
Tobramycin	-5.165	-5.034	val1147	val1147						ILE1151
Lefamulin	-5.147	-4.15	Phe1099		Ile1151/Val1147	Ile1103/Leu1096		Phe1033
Pilocarpine	-5.136	-4.398		VAL1147/ARG1030	ARG1030/LEU1028/ILE1151/LEU1034	ILE1103	ILE1151	PHE1033
Phenylbutyric acid	-5.091	-4.413	LEU1096/GLN110				ARG1030/ILE1151	LEU1034
ELX-02	-5.082	-5.515		Tyr1092
Amikacin	-5.071	-5.166	GLN1100/GLU193	GLN1144/LEU1096		ILE1151
Clavulanic acid	-4.899	-4.178	ILE1151/VAL1147
Glutathione	-4.802	-4.232	GLN1100(2)/GLN1144			ILE1103/VAL1147
Tazobactam	-4.787	-5.387	Leu1093			Gln1038/Phe1033	Ser1037	Lys1041		Lys1041
Icosapent	-4.716	-5.08	Ser1037		LEU1096/LEU1034/ILE1151/LYS1041			PHE1033		LYS1041
Azithromycin	-4.69	-3.764	LEU1093	LEU1093	LEU1093	ARG1097/LEU1096/GLN1100/ILE1151		TRP1089
Cimetidine	-4.599	-4.21			Leu1029/Ile1103	Arg1030/Ser1150/Ile1151/Leu1034	Phe1099	Val1147/Ile1103
Zoledronic acid	-4.521	-4.101				ILE1151	VAL1147	ILE1103
Linaclotide	-4.415	-3.984	ASN1148/LEU1096/ASP1152/TYR1092		LYS1041/TRP1089	ARG1097/PHE1033/LEU1093	GLN1144	LYS1041/TRP1089
Miglustat	-4.389	-4.344	Phe1099	Val1147	Ile1151/Leu1034/Arg1030
Arginine	-4.125	-4.267	PHE1099(2)/GLN1100
Carbocisteine	-3.787	-3.826	Leu1096/Phe1099			Phe1033/Ile1103Leu1029/Val1147				Gln1100
Cystine	-3.785	-3.725	VAL1147/PHE1099			ASN1148
Acetylcysteine	-3.761	-3.497	TYR1092/SER1037			LEU1096				LYS1041
Mannitol	-3.343	-3.901	Val1147							Gln1100
Pyruvic acid	-3.026	-3.34	Ser1149
Tromethamine	-3.001	-3.406	LEU1034							ILE1151/GLN1038
