# Supplementary material for: Understanding the action of bamocaftor as a potential drug candidate against Cystic Fibrosis Transmembrane Regulator protein: A computational approach
Source: PLoS One. 2025 Jul 23;20(7):e0328051. doi: 10.1371/journal.pone.0328051 (PMC12286342; doi:10.1371/journal.pone.0328051)
Supplement: S3 Table — (XLSX) [file pone.0328051.s003.xlsx]

## Sheet: Index
Supplementary Table 3 for Understanding the action of Bamocaftor as a Potential drug candidate against Cystic Fibrosis Transmembrane Regulator Protein: A Computational Approach
Sheet 1	Mean pKa	Mean pKa of the residues across the simulation time for the complexes
Sheet 2	Apo CFTR	pKa of the Apo CFTR calculated by PROPKA for the snapshots with the mean and standard deviation
Sheet 3	CFTR-Bamocaftor	pKa of the CFTR-Bamocaftor complex calculated by PROPKA for the snapshots with the mean and standard deviation
Sheet 4	CFTR-Ivacaftor	pKa of the CFTR-Ivacaftor complex calculated by PROPKA for the snapshots with the mean and standard deviation
Sheet 5	CFTR-Galicaftor	pKa of the CFTR-Galicaftor complex calculated by PROPKA for the snapshots with the mean and standard deviation

## Sheet: Mean pKa
Residue	Apo CFTR	Ivacaftor-CFTR	Bamocaftor-CFTR	Galicaftor-CFTR
ARG 104A	12.278	12.308	12.236	12.282
ARG 134A	10.958	10.988	12.312	10.536
ARG 153A	11.602	11.348	12.064	11.276
ARG 170A	12.76	12.566	11.744	12.234
ARG 21A	9.018	8.232	9.242	9.138
ARG 242A	12.346	12.284	12.446	12.368
ARG 248A	12.11	12.402	13.002	12.722
ARG 251A	13.074	13.404	12.738	13.624
ARG 258A	11.88	11.864	10.932	12.198
ARG 25A	12.302	12.628	12.42	12.362
ARG 289A	12.126	11.934	12.506	12.076
ARG 297A	12.148	12.336	12.28	12.26
ARG 29A	12.482	12.212	12.428	12.22
ARG 303A	12.026	13.072	12.452	12.52
ARG 31A	13.028	12.698	14.664	12.926
ARG 334A	11.904	12.058	11.996	12.82
ARG 347A	13.736	12.29	13.132	11.118
ARG 352A	11.482	11.128	11.578	9.888
ARG 3A	12.38	12.462	12.386	12.492
ARG 450A	12.778	12.37	13.39	12.514
ARG 487A	13.268	13.742	13.186	13.816
ARG 516A	12.388	12.262	13.086	13.108
ARG 518A	13.454	13.2	13.648	13.24
ARG 553A	11.778	11.644	11.93	11.674
ARG 555A	12.628	12.556	12.148	12.694
ARG 55A	12.648	12.878	12.622	12.64
ARG 560A	12.308	10.848	10.276	10.424
ARG 59A	12.848	12.66	13.676	13.02
ARG 600A	11.848	11.642	11.566	11.934
ARG 74A	11.83	11.492	11.66	11.306
ARG 75A	13.588	13.86	12.59	13.246
ARG 80A	12.086	13.428	12.588	12.512
ARG 851A	12.244	12.662	12.312	11.814
ARG 933A	12.726	12.61	12.29	12.36
ARG 975A	12.184	12.278	10.1	11.634
ASP 173A	3.792	4.568	4.414	4.364
ASP 192A	4.066	4.692	4.244	4.54
ASP 249A	3.872	3.666	3.93	3.688
ASP 363A	2.956	3.442	2.532	3.482
ASP 36A	3	3.234	3.56	3.562
ASP 373A	3.956	3.164	3.784	3.68
ASP 443A	3.284	2.978	3.08	3.58
ASP 44A	3.838	2.546	4.194	3.576
ASP 47A	3.164	2.662	2.782	2.684
ASP 513A	3.54	3.638	3.658	3.646
ASP 529A	4.114	3.4	3.294	2.826
ASP 537A	2.614	2.734	2.168	2.7
ASP 565A	2.148	3.394	2.862	2.56
ASP 567A	2.996	2.254	2.958	2.43
ASP 572A	5.048	4.176	3.886	3.342
ASP 579A	3.474	3.666	3.166	3.386
ASP 58A	3.49	3.732	3.652	3.834
ASP 614A	2.93	3.61	3.276	3.15
ASP 924A	3.538	4.058	4.516	4.976
ASP 979A	3.702	4.806	4.978	4.642
ASP 984A	2.062	2.302	2.572	5.11
ASP 985A	4.066	2.588	2.956	2.812
ASP 993A	5.162	5.478	4.668	5.144
GLU 193A	5.654	5.8	6.456	4.834
GLU 217A	4.692	4.66	4.682	4.64
GLU 257A	4.674	3.69	4.788	3.698
GLU 264A	4.838	4.95	5.202	5.38
GLU 267A	4.01	3.788	3.886	4.034
GLU 278A	3.888	4.628	4.494	4.422
GLU 279A	4.662	4.362	4.63	3.968
GLU 282A	4.806	4.334	4.252	4.148
GLU 286A	4.11	4.084	3.76	3.972
GLU 292A	2.596	3.478	2.934	4.874
GLU 33A	4.064	4.41	3.28	3.8
GLU 379A	3.918	3.794	3.45	3.412
GLU 384A	4.588	4.164	4.516	4.292
GLU 391A	3.458	4.066	3.938	4.15
GLU 395A	4.596	4.304	4.206	4.08
GLU 402A	4.236	4.562	3.93	3.796
GLU 449A	4.112	4.136	3.362	3.91
GLU 474A	5.346	5.848	4.256	4.704
GLU 476A	3.79	3.708	4.324	3.982
GLU 479A	4.662	4.48	4.458	4.51
GLU 504A	4.122	3.636	3.738	3.736
GLU 514A	3.896	4.18	4.118	4.172
GLU 51A	4.374	4.486	4.452	4.526
GLU 527A	4.192	3.822	3.958	3.67
GLU 528A	4.754	4.712	4.638	4.708
GLU 535A	4.538	4.44	4.526	3.966
GLU 543A	4.42	4.404	4.258	4.306
GLU 54A	4.178	4.268	4.454	4.61
GLU 56A	3.656	3.378	3.638	3.792
GLU 583A	4.102	4.69	4.036	4.716
GLU 585A	4.62	4.486	4.404	4.486
GLU 588A	4.24	4.038	4.378	3.904
GLU 608A	3.962	4.382	3.47	3.566
GLU 60A	2.95	2.772	4.17	3.51
GLU 621A	4.358	4.446	4.434	4.346
GLU 632A	4.51	5.036	5.56	4.464
GLU 7A	4.522	3.18	3.598	4.58
GLU 873A	4.32	4.42	4.886	4.626
GLU 92A	3.764	3.96	4.168	3.778
HIS 139A	4.44	3.34	1.364	3.842
HIS 146A	4.03	2.942	2.794	3.912
HIS 147A	5.728	6.378	5.13	5.832
HIS 199A	5.21	4.968	4.35	4.724
HIS 484A	5.544	5.834	5.838	5.142
HIS 609A	5.082	5.578	4.752	5.552
HIS 620A	6.25	6.298	6.29	6.344
HIS 856A	5.318	5.734	5.384	5.85
HIS 939A	5.662	6.464	6.088	5.936
HIS 949A	3.518	5.966	4.202	3.676
HIS 950A	5.494	5.656	5.604	5.872
HIS 954A	5.216	5.218	5.898	5.32
LYS 14A	10.146	10.224	10.25	10.314
LYS 162A	10.706	10.862	11.26	11.468
LYS 163A	10.07	9.232	8.8	8.652
LYS 166A	10.282	10.998	10.57	11.05
LYS 174A	10.786	11.218	11.122	11.202
LYS 190A	11.36	10.812	10.2	11.498
LYS 246A	10.398	10.48	10.492	10.544
LYS 254A	10.886	10.998	10.172	11.032
LYS 26A	11.168	10.82	10.676	11.72
LYS 273A	8.908	9.06	8.786	10.712
LYS 283A	11.508	11.172	11.328	11.142
LYS 294A	10.332	10.27	10.258	10.252
LYS 298A	10.266	10.434	10.398	10.454
LYS 329A	10.524	10.406	10.412	10.474
LYS 335A	10.39	10.082	10.084	10.722
LYS 370A	10.284	10.486	10.314	10.556
LYS 377A	10.594	10.046	10.856	10.114
LYS 381A	11.008	10.594	10.622	11.172
LYS 442A	11.098	11.074	11.088	10.584
LYS 447A	11.074	11.32	10.718	11.118
LYS 464A	9.21	10.18	11.586	10.226
LYS 481A	10.492	10.506	10.694	10.94
LYS 483A	10.76	10.58	10.37	10.772
LYS 503A	10.968	11.162	10.918	10.886
LYS 522A	10.91	11.214	11.142	11.21
LYS 52A	10.476	10.636	10.358	10.448
LYS 532A	10.522	10.868	10.948	11.102
LYS 536A	10.604	10.62	10.51	11.046
LYS 564A	10.164	10.086	10.366	9.954
LYS 584A	10.844	10.992	11.444	10.84
LYS 593A	10.518	10.464	10.496	10.544
LYS 598A	10.668	10.028	9.966	10.438
LYS 606A	11.16	10.672	10.274	10.432
LYS 611A	10.602	10.69	10.814	11.144
LYS 612A	10.316	10.154	10.284	10.188
LYS 615A	11.04	10.636	11.02	10.338
LYS 64A	10.96	11.078	10.6	10.442
LYS 65A	10.432	10.438	10.356	10.382
LYS 68A	10.226	10.49	10.264	10.518
LYS 857A	10.412	10.408	10.356	10.37
LYS 8A	10.392	10.46	10.42	10.4
LYS 946A	10.476	9.848	11.27	9.874
LYS 951A	10.366	10.314	10.08	10.1
LYS 95A	10.814	10.12	10.042	9.928
LYS 968A	10.314	10.574	9.98	10.342
LYS 978A	10.328	10.128	9.654	9.894

## Sheet: Apo CFTR
Residue	0ns	50ns	100ns	150ns	200ns		Mean	Stdev
ARG 104A	12.22	12.36	12.31	12.21	12.29		12.278	0.056356
ARG 134A	10.83	11.45	10.9	10.71	10.9		10.958	0.255609
ARG 153A	10.7	12.52	11.67	11.43	11.69		11.602	0.5828
ARG 170A	12.99	13.21	12.65	12.7	12.25		12.76	0.325945
ARG 21A	7.64	9.14	9.39	9.4	9.52		9.018	0.700011
ARG 242A	12.4	12.3	12.33	12.33	12.37		12.346	0.0349857
ARG 248A	12.24	12.21	12.12	12.15	11.83		12.11	0.146287
ARG 251A	12.18	12.32	12.27	12.34	12.4		12.302	0.0738647
ARG 258A	12.62	13.24	13.47	12.57	13.47		13.074	0.40033
ARG 25A	12.12	11.96	10.69	12.63	12		11.88	0.641405
ARG 289A	10.33	12.9	12.16	12.84	12.4		12.126	0.939225
ARG 297A	12.27	12.77	12.68	12.28	12.41		12.482	0.206436
ARG 29A	12.23	12.08	12.02	12.26	12.15		12.148	0.0897552
ARG 303A	12.3	12.46	12.41	12.35	12.38		12.38	0.054037
ARG 31A	13.06	11.45	11.21	11.3	13.11		12.026	0.868207
ARG 334A	13.73	13.36	12.55	12.59	12.91		13.028	0.455473
ARG 347A	12.13	11.75	11.9	11.81	11.93		11.904	0.129861
ARG 352A	12.86	13.77	13.97	13.73	14.35		13.736	0.489963
ARG 3A	10.41	12.08	11.78	11.61	11.53		11.482	0.568204
ARG 450A	12.54	12.46	14.27	12.09	12.53		12.778	0.764026
ARG 487A	12.55	12.44	12.46	13.24	15.65		13.268	1.22708
ARG 516A	11.82	12.54	11.45	13	13.13		12.388	0.655848
ARG 518A	14.34	12.55	13.87	12.82	13.69		13.454	0.668269
ARG 553A	13.5	12.47	12.7	12.11	12.46		12.648	0.46585
ARG 555A	12.84	11.5	11.59	11.38	11.58		11.778	0.536298
ARG 55A	12.92	12.46	12.85	12.16	12.75		12.628	0.281666
ARG 560A	10.75	11.79	13.27	11.22	14.51		12.308	1.38951
ARG 59A	13.35	12.24	12.35	13.08	13.22		12.848	0.460843
ARG 600A	11.4	12.44	12.36	11.63	11.41		11.848	0.458842
ARG 74A	12.07	11.62	11.78	11.68	12		11.83	0.176409
ARG 75A	13.11	13.37	13.44	13.87	14.15		13.588	0.372365
ARG 80A	12.15	12.03	12.12	12.07	12.06		12.086	0.0431741
ARG 851A	12.33	12.27	12.18	12.25	12.19		12.244	0.0549909
ARG 933A	11.43	12.28	13.21	13.75	12.96		12.726	0.802012
ARG 975A	11.65	12.3	12.2	12.35	12.42		12.184	0.276449
ASP 173A	4.14	2.6	3.53	4.29	4.4		3.792	0.667575
ASP 192A	5.55	3.92	3.45	4.23	3.18		4.066	0.826428
ASP 249A	3.92	3.8	3.91	3.83	3.9		3.872	0.0479166
ASP 363A	4.51	3.24	2.42	2.34	2.49		3	0.820951
ASP 36A	2.96	2.85	2.96	3.11	2.9		2.956	0.0873155
ASP 373A	4.03	3.98	3.86	3.95	3.96		3.956	0.0553534
ASP 443A	4.81	4.17	4.39	3.01	2.81		3.838	0.787665
ASP 44A	4.01	3.89	2.7	2.93	2.89		3.284	0.550621
ASP 47A	3.31	3.01	3.81	2.78	2.91		3.164	0.367238
ASP 513A	3.35	3.82	3.93	3.36	3.24		3.54	0.278927
ASP 529A	4.73	3.95	4.07	3.87	3.95		4.114	0.314554
ASP 537A	2.36	2.36	3.34	2.4	2.61		2.614	0.374679
ASP 565A	2.21	1.95	1.98	2.63	1.97		2.148	0.258952
ASP 567A	3.66	3.47	3.65	2.98	1.22		2.996	0.921707
ASP 572A	4.99	5.75	4.79	4.32	5.39		5.048	0.49187
ASP 579A	3.52	2.92	3.48	3.91	3.54		3.474	0.317339
ASP 58A	4	3.8	4.08	2.87	2.7		3.49	0.585286
ASP 614A	2.9	2.85	2.14	3.9	2.86		2.93	0.56164
ASP 924A	4.25	3.2	3.24	3.42	3.58		3.538	0.380967
ASP 979A	5.77	1.16	3.45	4.49	3.64		3.702	1.51173
ASP 984A	5.82	1.65	2.06	-0.37	1.15		2.062	2.05128
ASP 985A	2.96	3.92	3.98	4.72	4.75		4.066	0.655366
ASP 993A	4.71	5.83	5.37	5.71	4.19		5.162	0.622717
GLU 193A	5.03	5.48	5.54	5.52	6.7		5.654	0.555827
GLU 217A	4.64	4.83	4.65	4.68	4.66		4.692	0.0702567
GLU 257A	4.83	4.66	4.65	4.71	4.52		4.674	0.10012
GLU 264A	6.77	4.13	4.07	4.05	5.17		4.838	1.05403
GLU 267A	3.15	4.92	4.89	3.49	3.6		4.01	0.745735
GLU 278A	5.03	4.23	4	2.8	3.38		3.888	0.758351
GLU 279A	4.65	4.85	3.88	4.63	5.3		4.662	0.459365
GLU 282A	4.87	5.33	4.38	4.76	4.69		4.806	0.308454
GLU 286A	4.58	3.82	3.86	4.11	4.18		4.11	0.27291
GLU 292A	3.41	0.94	2.64	1.91	4.08		2.596	1.1027
GLU 33A	3.41	4.92	4.63	3.66	3.7		4.064	0.596074
GLU 379A	3.74	3.37	4.44	3.56	4.48		3.918	0.457926
GLU 384A	4.63	4.67	4.61	4.66	4.37		4.588	0.111068
GLU 391A	3.62	4.45	2.78	2.78	3.66		3.458	0.627771
GLU 395A	4.52	4.55	4.64	4.66	4.61		4.596	0.0531413
GLU 402A	4.64	3.65	3.84	4.4	4.65		4.236	0.415143
GLU 449A	4.62	3.41	4.47	3.52	4.54		4.112	0.531541
GLU 474A	6.59	4.32	5.48	4.97	5.37		5.346	0.742983
GLU 476A	3.61	3.72	3.63	4.47	3.52		3.79	0.34589
GLU 479A	4.68	4.69	4.65	4.62	4.67		4.662	0.0248193
GLU 504A	5.14	4.22	5.39	2.5	3.36		4.122	1.08308
GLU 514A	3.61	4.76	4.5	4.63	4.37		4.374	0.403515
GLU 51A	2.93	4.64	3.87	4.34	3.7		3.896	0.587013
GLU 527A	4.66	3.53	3.6	4.49	4.68		4.192	0.516658
GLU 528A	4.86	4.77	4.66	4.72	4.76		4.754	0.0656049
GLU 535A	4.04	4.61	4.75	4.61	4.68		4.538	0.254354
GLU 543A	4.91	3.74	3.25	4.25	4.74		4.178	0.618042
GLU 54A	4.29	4.44	4.49	4.24	4.64		4.42	0.143527
GLU 56A	5.61	2.71	4.04	2.96	2.96		3.656	1.07975
GLU 583A	3.91	4.6	4.66	3.69	3.65		4.102	0.440518
GLU 585A	4.52	4.76	4.57	4.56	4.69		4.62	0.090111
GLU 588A	4.78	4.5	3.61	3.72	4.59		4.24	0.479375
GLU 608A	3.03	2.33	3.22	3.31	2.86		2.95	0.346814
GLU 60A	3.52	3.27	4.4	4.51	4.11		3.962	0.4875
GLU 621A	4.44	4.58	4.55	3.79	4.43		4.358	0.290062
GLU 632A	5.41	4.61	4.62	4.57	3.34		4.51	0.664018
GLU 7A	4.43	4.56	4.58	4.48	4.56		4.522	0.0574108
GLU 873A	5.72	4.89	3.73	3.25	4.01		4.32	0.880227
GLU 92A	3.34	4.07	3.79	3.67	3.95		3.764	0.252
HIS 139A	4.48	3.01	6.02	5.89	2.8		4.44	1.36638
HIS 146A	2.33	4.79	4.89	4.71	3.43		4.03	1.00296
HIS 147A	5.07	5.07	5.09	6.91	6.5		5.728	0.808218
HIS 199A	4.71	5.17	5.03	5.31	5.83		5.21	0.368348
HIS 484A	4.45	6.11	5.43	6.1	5.63		5.544	0.607737
HIS 609A	3.21	5.59	5.55	5.91	5.15		5.082	0.966611
HIS 620A	6.28	6.21	6.35	6.21	6.2		6.25	0.0576194
HIS 856A	5.53	5.46	5.05	5.97	4.58		5.318	0.470464
HIS 939A	6.15	6.06	5.11	5.61	5.38		5.662	0.395848
HIS 949A	2.8	3.98	3.82	2.6	4.39		3.518	0.696172
HIS 950A	6.14	5.57	5.44	4.93	5.39		5.494	0.388567
HIS 954A	6.42	4.93	4.75	5.69	4.29		5.216	0.752425
LYS 14A	10.29	10.11	10.21	10.18	9.94		10.146	0.118085
LYS 162A	9.92	10.66	10.45	10.41	12.09		10.706	0.733283
LYS 163A	7.9	10.35	11.1	11.82	9.18		10.07	1.39304
LYS 166A	10.15	10.05	9.92	10.84	10.45		10.282	0.329205
LYS 174A	10.41	11.49	11.17	10.69	10.17		10.786	0.48438
LYS 190A	11.26	11.37	11.4	11.37	11.4		11.36	0.0517687
LYS 246A	10.5	10.21	10.5	10.47	10.31		10.398	0.117541
LYS 254A	10.03	11.68	10.64	11.74	10.34		10.886	0.70016
LYS 26A	9.99	10.25	10.74	12.44	12.42		11.168	1.05821
LYS 273A	8.92	8.96	9.2	9.02	8.44		8.908	0.252856
LYS 283A	11.56	11.28	12.07	11.94	10.69		11.508	0.495233
LYS 294A	10.12	10.4	10.42	10.37	10.35		10.332	0.108701
LYS 298A	9.89	10.22	10.48	10.22	10.52		10.266	0.226239
LYS 329A	10.47	10.4	10.45	10.46	10.84		10.524	0.159825
LYS 335A	10.91	9.77	10.1	10.72	10.45		10.39	0.41265
LYS 370A	9.73	10.34	10.53	10.42	10.4		10.284	0.283732
LYS 377A	8.9	10.85	10.39	11.36	11.47		10.594	0.93069
LYS 381A	10.09	11.46	11.41	10.47	11.61		11.008	0.609997
LYS 442A	10.48	10.46	11.5	11.54	11.51		11.098	0.512968
LYS 447A	10.46	11.53	10.46	11.48	11.44		11.074	0.502139
LYS 464A	9.72	9.21	9.16	9.56	8.4		9.21	0.456333
LYS 481A	10.65	10.45	10.47	10.43	10.46		10.492	0.0800999
LYS 483A	11.26	10.56	10.25	11.38	10.35		10.76	0.469596
LYS 503A	10.38	11.5	10.6	11.91	10.45		10.968	0.619658
LYS 522A	9.62	11.33	10.54	10.38	10.51		10.476	0.543419
LYS 52A	10.55	11.29	11.43	10.65	10.63		10.91	0.371591
LYS 532A	10.51	10.54	10.44	10.59	10.53		10.522	0.0487442
LYS 536A	11.38	10.43	10.43	10.33	10.45		10.604	0.390261
LYS 564A	10.62	10.26	9.89	10.08	9.97		10.164	0.259584
LYS 584A	10.25	10.55	11.53	11.36	10.53		10.844	0.50492
LYS 593A	10.42	10.56	10.44	10.67	10.5		10.518	0.0904212
LYS 598A	8.72	10.98	11.29	11.31	11.04		10.668	0.9828
LYS 606A	11.52	11.55	10.81	10.71	11.21		11.16	0.349056
LYS 611A	11.47	10.42	10.36	10.39	10.37		10.602	0.434484
LYS 612A	8.77	10.41	10.52	10.4	11.48		10.316	0.872069
LYS 615A	11.39	11.5	11.61	10.36	10.34		11.04	0.567697
LYS 64A	10.29	11.22	11.03	11.05	11.21		10.96	0.344093
LYS 65A	10.42	10.41	10.46	10.42	10.45		10.432	0.0193907
LYS 68A	10.01	10.2	10.32	10.33	10.27		10.226	0.117405
LYS 857A	10.32	10.4	10.42	10.4	10.42		10.392	0.0370945
LYS 8A	10.25	10.53	10.53	10.35	10.4		10.412	0.107778
LYS 946A	10.06	10.32	11.45	9.94	10.61		10.476	0.538762
LYS 951A	10.41	10.8	10.42	10.73	11.71		10.814	0.475083
LYS 95A	9.57	10.11	11.16	10.32	10.67		10.366	0.533689
LYS 968A	9.85	10.41	10.44	10.43	10.44		10.314	0.232258
LYS 978A	9.68	10.91	10.37	10.42	10.26		10.328	0.393314

## Sheet: CFTR-Bamocaftor
Residue	0ns	50ns	100ns	150ns	200ns		Mean	Stdev
ARG 104A	12.23	12.21	12.25	12.22	12.27		12.236	0.0215407
ARG 134A	12.69	13.16	13.19	13.24	13.23		12.312	0.0172047
ARG 153A	10.66	12.17	12.59	12.14	12.76		12.064	0.741528
ARG 170A	12.22	11.78	11.54	11.74	11.44		11.744	0.269043
ARG 21A	7.85	9.42	9.45	9.73	9.76		9.242	0.7098
ARG 242A	12.35	12.43	12.43	12.48	12.54		12.446	0.0628013
ARG 248A	12.13	14.29	12.79	11.62	14.18		13.002	1.07349
ARG 251A	13.23	11.75	13.27	12.65	12.79		12.738	0.549851
ARG 258A	10.63	11.06	11.56	10.79	10.62		10.932	0.351989
ARG 25A	12.21	12.46	12.41	12.3	12.72		12.42	0.173321
ARG 289A	12	12.25	12.53	13.32	12.43		12.506	0.445089
ARG 297A	12.24	12.27	12.24	12.27	12.38		12.28	0.0517687
ARG 29A	12.29	12.48	12.42	12.39	12.56		12.428	0.0901998
ARG 303A	13.85	12.62	12.38	11.04	12.37		12.452	0.893116
ARG 31A	13.89	14.55	14.96	14.31	15.61		14.664	0.586501
ARG 334A	12.06	11.99	11.97	12.06	11.9		11.996	0.0601997
ARG 347A	13.17	12.5	13.71	13.12	13.16		13.132	0.383635
ARG 352A	10.2	10.84	11.24	11.34	14.27		11.578	1.40437
ARG 3A	12.22	12.2	12.46	12.45	12.6		12.386	0.15331
ARG 450A	12.56	13.56	14.23	13.36	13.24		13.39	0.537922
ARG 487A	12.54	13.55	13.64	13.75	12.45		13.186	0.568458
ARG 516A	11.91	13.93	12.51	14.19	12.89		13.086	0.858408
ARG 518A	14.11	15.58	12.81	13	12.74		13.648	1.0856
ARG 553A	12.77	11.4	11.63	12.27	11.58		11.93	0.512757
ARG 555A	13.19	11.9	11.93	11.88	11.84		12.148	0.52182
ARG 55A	13.48	12.42	12.22	12.57	12.42		12.622	0.443188
ARG 560A	10.75	10.32	9.91	10.27	10.13		10.276	0.276377
ARG 59A	12.64	15.29	14.25	12.84	13.36		13.676	0.980461
ARG 600A	10.99	11.65	11.89	11.58	11.72		11.566	0.30585
ARG 74A	11.88	12	11.49	11.53	11.4		11.66	0.235542
ARG 75A	13.39	12.39	12.5	12.25	12.42		12.59	0.408069
ARG 80A	12.18	12.91	12.89	12.23	12.73		12.588	0.319274
ARG 851A	12.29	12.31	12.32	12.34	12.3		12.312	0.0172047
ARG 933A	11.52	12.41	12.44	12.65	12.43		12.29	0.394715
ARG 975A	11.67	9.78	9.84	9.37	9.84		10.1	0.804413
ASP 173A	4.7	4.27	4.37	3.89	4.84		4.414	0.334819
ASP 192A	5.58	3.58	3.66	4.23	4.17		4.244	0.717289
ASP 249A	3.92	3.85	3.86	4.12	3.9		3.93	0.098387
ASP 363A	3.15	1.99	2.31	3.38	1.83		2.532	0.622395
ASP 36A	4.64	3.98	2.06	2.92	4.2		3.56	0.939361
ASP 373A	4.03	2.78	4.12	4.02	3.97		3.784	0.504325
ASP 443A	3.4	3	2.88	2.91	3.21		3.08	0.197282
ASP 44A	3.24	5.08	4.19	4.27	4.19		4.194	0.583253
ASP 47A	2.68	2.85	2.71	2.66	3.01		2.782	0.13197
ASP 513A	3.23	4.05	3.77	3.98	3.26		3.658	0.349708
ASP 529A	3.85	3.55	3.1	2.64	3.33		3.294	0.4102
ASP 537A	1.96	1.85	2.51	2.16	2.36		2.168	0.244246
ASP 565A	2.45	2.26	3.56	2.43	3.61		2.862	0.594219
ASP 567A	4.22	2.79	2.17	1.97	3.64		2.958	0.858263
ASP 572A	4.72	4.1	3.11	3.72	3.78		3.886	0.525798
ASP 579A	3.32	2.38	3.33	2.63	4.17		3.166	0.626693
ASP 58A	3.99	3.96	2.74	3.51	4.06		3.652	0.495476
ASP 614A	2.96	3.38	3.28	3.39	3.37		3.276	0.1628
ASP 924A	4.12	4.86	4.45	4.44	4.71		4.516	0.254134
ASP 979A	6.23	4.51	4.51	5.11	4.53		4.978	0.666885
ASP 984A	5.36	3.74	2.43	0.79	0.54		2.572	1.81449
ASP 985A	1.98	3.11	1.94	4.71	3.04		2.956	1.00917
ASP 993A	5.46	5.22	5.28	4.03	3.35		4.668	0.830744
GLU 193A	5.66	6.86	6.41	6.26	7.09		6.456	0.497859
GLU 217A	4.71	4.65	4.71	4.71	4.63		4.682	0.0348712
GLU 257A	4.83	4.67	4.74	4.71	4.99		4.788	0.113912
GLU 264A	6.43	4.87	5.09	4.59	5.03		5.202	0.637947
GLU 267A	3.27	3.94	4.29	3.87	4.06		3.886	0.339447
GLU 278A	5.17	4.78	4.11	4.71	3.7		4.494	0.522172
GLU 279A	4.88	3.83	4.8	4.73	4.91		4.63	0.40492
GLU 282A	3.74	4.34	4.48	4.33	4.37		4.252	0.261488
GLU 286A	4.61	3.6	3.63	4.42	2.54		3.76	0.733348
GLU 292A	4.16	1.89	3.5	2.5	2.62		2.934	0.80004
GLU 33A	3.29	4.79	2.19	3.69	2.44		3.28	0.93188
GLU 379A	3.86	2.47	3.7	2.71	4.51		3.45	0.756598
GLU 384A	4.63	4.53	4.53	4.59	4.3		4.516	0.114473
GLU 391A	4.76	4.1	3.02	3.84	3.97		3.938	0.557724
GLU 395A	4.35	4.45	4.59	4.34	3.3		4.206	0.461848
GLU 402A	4.51	3.56	3.67	3.47	4.44		3.93	0.450022
GLU 449A	4.48	3.44	3.21	1.47	4.21		3.362	1.05621
GLU 474A	6.58	3	4.25	4.11	3.34		4.256	1.25211
GLU 476A	4.26	4.55	4.58	4.42	3.81		4.324	0.280756
GLU 479A	4.56	4.67	4.68	3.8	4.58		4.458	0.332409
GLU 504A	4.73	3.34	3.97	3.44	3.21		3.738	0.559264
GLU 514A	3.09	3.87	4.46	4.48	4.69		4.118	0.581976
GLU 51A	3.62	4.49	4.9	4.3	4.95		4.452	0.4828
GLU 527A	4.7	4.47	3.64	3.59	3.39		3.958	0.523809
GLU 528A	4.85	4.64	4.52	4.58	4.6		4.638	0.112854
GLU 535A	3.97	4.64	4.64	4.68	4.7		4.526	0.27897
GLU 543A	3.56	3.5	4.37	4.57	5.29		4.258	0.668832
GLU 54A	4.82	4.94	3.82	4.79	3.9		4.454	0.488246
GLU 56A	5.7	2.99	1.66	4.25	3.59		3.638	1.33874
GLU 583A	4.93	4.57	3.86	3.73	3.09		4.036	0.648679
GLU 585A	3.86	4.52	4.55	4.53	4.56		4.404	0.272367
GLU 588A	4.71	3.42	4.13	4.85	4.78		4.378	0.542933
GLU 608A	2.66	3.52	4.46	3.25	3.46		3.47	0.580896
GLU 60A	3.33	3.83	4.85	4.99	3.85		4.17	0.641623
GLU 621A	4.44	4.45	4.48	4.35	4.45		4.434	0.0440908
GLU 632A	5.77	5.56	5.79	5.57	5.11		5.56	0.244786
GLU 7A	4.43	3.23	4.04	3.14	3.15		3.598	0.53544
GLU 873A	6.06	4.54	4.58	4.57	4.68		4.886	0.588884
GLU 92A	3.51	4.47	4.49	4.65	3.72		4.168	0.460626
HIS 139A	3.92	1.05	-0.02	0.68	1.19		1.364	1.34501
HIS 146A	2.05	2.73	3.3	2.88	3.01		2.794	0.416586
HIS 147A	6.84	3.39	5.18	5.34	4.9		5.13	1.10011
HIS 199A	4.73	4.84	4.51	3.8	3.87		4.35	0.434281
HIS 484A	4.29	6.14	6.2	6.33	6.23		5.838	0.776438
HIS 609A	3.5	5.13	4.74	5.19	5.2		4.752	0.648549
HIS 620A	6.28	6.07	6.31	6.46	6.33		6.29	0.126016
HIS 856A	5.56	5.62	5.23	5.02	5.49		5.384	0.225442
HIS 939A	6.17	6.06	5.69	6.26	6.26		6.088	0.21217
HIS 949A	2.95	4.55	4.48	3.05	5.98		4.202	1.11842
HIS 950A	6.58	5.33	5.56	4.94	5.61		5.604	0.542314
HIS 954A	6.27	5.77	5.87	5.34	6.24		5.898	0.341725
LYS 14A	10.3	10.27	9.76	9.94	10.98		10.25	0.417612
LYS 162A	10.23	11.37	11.55	11.42	11.73		11.26	0.52983
LYS 163A	7.7	9.07	9.42	8.75	9.06		8.8	0.589474
LYS 166A	9.98	10.38	11.29	11.16	10.04		10.57	0.553462
LYS 174A	10.41	11.35	11.88	11.44	10.53		11.122	0.563042
LYS 190A	11.24	10.1	9.9	10.17	9.59		10.2	0.557602
LYS 246A	10.37	10.51	10.51	10.6	10.47		10.492	0.0744043
LYS 254A	10.05	10.34	10.15	10.18	10.14		10.172	0.0945304
LYS 26A	10.05	10.39	11.21	11.31	10.42		10.676	0.495241
LYS 273A	8.37	8.8	8.82	9.02	8.92		8.786	0.222315
LYS 283A	10.45	11.45	11.56	10.62	12.56		11.328	0.756132
LYS 294A	10.18	10.3	10.28	10.19	10.34		10.258	0.0627375
LYS 298A	10.58	10.51	10.58	10.37	9.95		10.398	0.236761
LYS 329A	10.42	10.43	10.44	10.37	10.4		10.412	0.0248193
LYS 335A	10.67	10.07	9.82	9.73	10.13		10.084	0.328853
LYS 370A	9.86	11.32	10.35	9.81	10.23		10.314	0.544154
LYS 377A	9.49	11.4	11.08	11.89	10.42		10.856	0.833225
LYS 381A	9.76	10.92	10.52	10.54	11.37		10.622	0.53075
LYS 442A	10.47	11.45	11.54	11.48	10.5		11.088	0.493291
LYS 447A	10.54	10.47	11.46	10.51	10.61		10.718	0.373813
LYS 464A	9.52	11.85	12.4	11.94	12.22		11.586	1.05147
LYS 481A	10.69	10.38	10.44	10.57	11.39		10.694	0.364121
LYS 483A	10.33	10.43	10.39	10.41	10.29		10.37	0.0521536
LYS 503A	10.41	10.24	11.46	11.26	11.22		10.918	0.493899
LYS 522A	10.6	10.61	11.5	11.65	11.35		11.142	0.448616
LYS 52A	9.49	10.67	11.08	10.22	10.33		10.358	0.527613
LYS 532A	11.39	10.66	10.61	11.4	10.68		10.948	0.365699
LYS 536A	11.42	10.4	10.35	10.24	10.14		10.51	0.46381
LYS 564A	10.68	9.88	10.66	10.26	10.35		10.366	0.294184
LYS 584A	10.23	11.56	10.92	12.12	12.39		11.444	0.789141
LYS 593A	10.45	10.55	10.71	10.2	10.57		10.496	0.169658
LYS 598A	9.09	9.98	10.09	10.29	10.38		9.966	0.460287
LYS 606A	10.45	10.03	11.23	9.5	10.16		10.274	0.568598
LYS 611A	11.42	11.35	10.42	10.41	10.47		10.814	0.467187
LYS 612A	9.57	10.55	10.47	10.44	10.39		10.284	0.360755
LYS 615A	11.4	11.21	10.53	11.41	10.55		11.02	0.398397
LYS 64A	10.38	10.35	10.46	10.42	11.39		10.6	0.396737
LYS 65A	10.45	10.42	10.24	10.21	10.46		10.356	0.108185
LYS 68A	10.15	10.34	10.29	10.28	10.26		10.264	0.0628013
LYS 857A	10.4	10.34	10.32	10.39	10.33		10.356	0.032619
LYS 8A	10.39	10.47	10.56	10.3	10.38		10.42	0.0883176
LYS 946A	10.18	12.22	11.2	10.86	11.89		11.27	0.727736
LYS 951A	9.63	10.32	9.78	10.36	10.31		10.08	0.31029
LYS 95A	10.07	10.05	10.13	9.8	10.16		10.042	0.127342
LYS 968A	9.86	10.94	9.74	9.79	9.57		9.98	0.489449
LYS 978A	9.75	10.4	9.42	9.5	9.2		9.654	0.412388

## Sheet: CFTR-Ivacaftor
Residue	0ns	50ns	100ns	150ns	200ns		Mean	Stdev
ARG 104A	12.27	12.28	12.37	12.25	12.37		12.308	0.0515364
ARG 134A	10.7	10.81	11.78	10.95	10.7		10.988	0.406517
ARG 153A	10.61	10.95	11.8	12.07	11.31		11.348	0.534805
ARG 170A	12.33	12.41	12.37	12.57	13.15		12.566	0.303157
ARG 21A	7.72	8.57	8.3	8.31	8.26		8.232	0.278525
ARG 242A	12.35	12.27	12.27	12.22	12.31		12.284	0.0436348
ARG 248A	12.11	13.17	12.13	12.66	11.94		12.402	0.453669
ARG 251A	13.25	14.62	13.66	11.64	13.85		13.404	0.987777
ARG 258A	10.71	12.18	12.62	12.4	11.41		11.864	0.706614
ARG 25A	12.21	12.78	12.58	12.37	13.2		12.628	0.344639
ARG 289A	12.08	11.13	11.44	11.68	13.34		11.934	0.768521
ARG 297A	12.17	12.28	12.3	12.49	12.44		12.336	0.115343
ARG 29A	12.26	12.27	12.11	12.21	12.21		12.212	0.0567098
ARG 303A	13.75	12.84	13.05	13.02	12.7		13.072	0.361961
ARG 31A	13.66	12.44	12.47	12.47	12.45		12.698	0.48114
ARG 334A	12.11	12.25	11.85	12.2	11.88		12.058	0.164122
ARG 347A	13.22	11.52	11.95	12.6	12.16		12.29	0.580758
ARG 352A	10.41	11.17	11.19	11.24	11.63		11.128	0.396404
ARG 3A	12.28	13.83	12.05	12.07	12.08		12.462	0.68904
ARG 450A	12.52	12.34	12.6	12.24	12.15		12.37	0.168285
ARG 487A	12.85	14.24	13.98	13.72	13.92		13.742	0.475916
ARG 516A	11.84	12.28	12.41	12.29	12.49		12.262	0.22498
ARG 518A	14.38	12.38	13.58	12.82	12.84		13.2	0.704727
ARG 553A	12.32	11.75	11.5	11.46	11.19		11.644	0.381817
ARG 555A	14.05	12.19	12.22	11.98	12.34		12.556	0.755952
ARG 55A	13.25	12.62	12.63	13.43	12.46		12.878	0.386233
ARG 560A	10.71	10.61	10.84	10.69	11.39		10.848	0.280884
ARG 59A	12.94	13.44	12.45	12.15	12.32		12.66	0.470447
ARG 600A	11	12.01	11.63	11.87	11.7		11.642	0.347298
ARG 74A	11.91	11.39	11.21	11.17	11.78		11.492	0.300426
ARG 75A	13.25	13.9	13.79	14.21	14.15		13.86	0.342111
ARG 80A	12.03	13.3	13.3	13.45	15.06		13.428	0.964477
ARG 851A	12.27	13.51	12.57	12.52	12.44		12.662	0.436046
ARG 933A	11.53	14.02	13.21	12.27	12.02		12.61	0.891987
ARG 975A	11.65	12.33	13.19	11.99	12.23		12.278	0.512656
ASP 173A	4.34	5.19	4.34	4.53	4.44		4.568	0.318961
ASP 192A	5.66	4.85	4.28	3.81	4.86		4.692	0.622556
ASP 249A	3.94	3.02	3.74	3.69	3.94		3.666	0.33868
ASP 363A	3.16	4.18	3.32	3.08	3.47		3.442	0.392653
ASP 36A	3.27	2.84	3.97	3.93	2.16		3.234	0.683538
ASP 373A	4.01	2.65	3.18	3.28	2.7		3.164	0.491715
ASP 443A	3.47	2.86	2.55	3.89	2.12		2.978	0.633574
ASP 44A	6.29	1.53	1.36	2.74	0.81		2.546	1.97523
ASP 47A	2.7	2.72	2.29	2.71	2.89		2.662	0.198736
ASP 513A	3.22	3.98	3.96	3.16	3.87		3.638	0.368152
ASP 529A	3.76	3.89	2.15	3.6	3.6		3.4	0.634382
ASP 537A	2.36	2.62	2.77	3.27	2.65		2.734	0.299506
ASP 565A	2.24	3.69	3.82	3.84	3.38		3.394	0.599987
ASP 567A	4.06	1.05	1.65	2.47	2.04		2.254	1.01671
ASP 572A	4.58	4.01	3.57	4.32	4.4		4.176	0.35466
ASP 579A	3.46	3.28	3.92	3.74	3.93		3.666	0.25734
ASP 58A	4.01	3.81	3.86	2.93	4.05		3.732	0.410872
ASP 614A	2.89	3.84	3.81	3.59	3.92		3.61	0.376245
ASP 924A	3.99	4.38	4.39	3.79	3.74		4.058	0.279814
ASP 979A	6.23	4.66	3.4	4.68	5.06		4.806	0.906236
ASP 984A	5.23	1.32	1.7	1.98	1.28		2.302	1.48648
ASP 985A	1.94	2.93	2.42	3.05	2.6		2.588	0.394634
ASP 993A	5.7	5.6	5.63	5	5.46		5.478	0.251428
GLU 193A	5.75	5.69	5.63	6.01	5.92		5.8	0.142829
GLU 217A	4.65	4.66	4.67	4.68	4.64		4.66	0.0141421
GLU 257A	4.88	3.57	3.55	3.54	2.91		3.69	0.645136
GLU 264A	6.36	5.54	4.44	3.7	4.71		4.95	0.918303
GLU 267A	3.15	2.7	3.77	4.75	4.57		3.788	0.790959
GLU 278A	5.09	4.93	3.67	4.72	4.73		4.628	0.498253
GLU 279A	4.75	4.09	4.55	3.99	4.43		4.362	0.283859
GLU 282A	4.01	4.38	4.34	4.38	4.56		4.334	0.179064
GLU 286A	4.69	3.43	3.41	4.55	4.34		4.084	0.55352
GLU 292A	4.42	3.97	3.53	3.63	1.84		3.478	0.87616
GLU 33A	3.55	4.66	4.63	4.58	4.63		4.41	0.430767
GLU 379A	3.78	4.47	3.28	4.08	3.36		3.794	0.445313
GLU 384A	4.63	3.62	4.58	4.59	3.4		4.164	0.538762
GLU 391A	4.7	3.77	4.53	3.92	3.41		4.066	0.480941
GLU 395A	4.43	3.49	4.5	4.52	4.58		4.304	0.40981
GLU 402A	4.53	4.58	4.64	4.55	4.51		4.562	0.0453431
GLU 449A	4.56	3.52	3.34	4.64	4.62		4.136	0.579848
GLU 474A	7.15	4.97	5.38	5.69	6.05		5.848	0.741738
GLU 476A	4.28	3.47	3.74	3.44	3.61		3.708	0.305378
GLU 479A	4.68	4.58	3.8	4.64	4.7		4.48	0.342462
GLU 504A	5.11	3.59	3.17	3.18	3.13		3.636	0.755767
GLU 514A	2.84	4.57	4.56	4.49	4.44		4.18	0.671684
GLU 51A	3.85	4.64	4.46	4.79	4.69		4.486	0.335535
GLU 527A	4.66	3.61	3.6	3.63	3.61		3.822	0.419113
GLU 528A	4.84	4.71	4.7	4.67	4.64		4.712	0.0685274
GLU 535A	3.51	4.63	4.62	4.7	4.74		4.44	0.467119
GLU 543A	3.37	4.62	4.85	4.56	4.62		4.404	0.526445
GLU 54A	4.86	3.37	4.74	4.45	3.92		4.268	0.553874
GLU 56A	5.64	1.55	4.02	2.8	2.88		3.378	1.37495
GLU 583A	4.85	4.37	5.1	3.56	5.57		4.69	0.685186
GLU 585A	3.67	4.63	4.65	4.59	4.89		4.486	0.421312
GLU 588A	4.72	3.51	3.65	3.68	4.63		4.038	0.524038
GLU 608A	3.68	4.55	4.63	4.51	4.54		4.382	0.353236
GLU 60A	3.29	3.06	3.16	2.34	2.01		2.772	0.503802
GLU 621A	4.43	4.5	4.48	4.38	4.44		4.446	0.0417612
GLU 632A	5.13	4.82	4.91	5.08	5.24		5.036	0.151605
GLU 7A	4.39	3.23	2.71	3.02	2.55		3.18	0.649615
GLU 873A	5.95	2.93	3.79	4.61	4.82		4.42	1.01528
GLU 92A	3.64	3.98	3.9	4.09	4.19		3.96	0.187723
HIS 139A	3.62	2.92	4.76	3.13	2.27		3.34	0.831889
HIS 146A	2.22	3.58	3.04	2.85	3.02		2.942	0.436458
HIS 147A	4.71	6.88	6.62	7.27	6.41		6.378	0.881984
HIS 199A	4.71	5.26	5.37	4.91	4.59		4.968	0.303209
HIS 484A	4.48	6.26	6.19	6.07	6.17		5.834	0.679723
HIS 609A	3.28	6.18	5.72	6.48	6.23		5.578	1.17491
HIS 620A	6.28	6.17	6.6	6.25	6.19		6.298	0.156128
HIS 856A	5.48	5.91	5.86	5.66	5.76		5.734	0.15331
HIS 939A	6.15	6.41	6.94	6.64	6.18		6.464	0.296554
HIS 949A	3.01	7.64	8.27	6.33	4.58		5.966	1.94433
HIS 950A	6.2	5.76	5.66	5.28	5.38		5.656	0.323827
HIS 954A	6.34	5.12	5.13	4.5	5		5.218	0.606511
LYS 14A	10.31	10.12	10.22	10.24	10.23		10.224	0.0608605
LYS 162A	10.4	11.03	11.04	10.75	11.09		10.862	0.259954
LYS 163A	7.72	9.2	9.67	9.13	10.44		9.232	0.888671
LYS 166A	10.05	11.36	11.41	10.91	11.26		10.998	0.505149
LYS 174A	10.45	11.45	11.46	11.23	11.5		11.218	0.395444
LYS 190A	11.05	10.04	11.2	11	10.77		10.812	0.409946
LYS 246A	10.59	10.24	10.51	10.62	10.44		10.48	0.135499
LYS 254A	10.18	11.13	11.18	11.17	11.33		10.998	0.414603
LYS 26A	10.53	11.35	10.49	10.44	11.29		10.82	0.409683
LYS 273A	8.3	9.42	9.78	8.89	8.91		9.06	0.505371
LYS 283A	11.21	11.47	11.57	10.9	10.71		11.172	0.327439
LYS 294A	10.32	10.19	10.28	10.34	10.22		10.27	0.0572713
LYS 298A	10.09	10.62	10.24	10.6	10.62		10.434	0.22482
LYS 329A	10.39	10.4	10.41	10.42	10.41		10.406	0.010198
LYS 335A	11.21	9.97	9.58	9.81	9.84		10.082	0.577837
LYS 370A	9.83	11.38	10.42	10.42	10.38		10.486	0.499904
LYS 377A	8.9	10.39	10.28	10.33	10.33		10.046	0.574059
LYS 381A	10.14	10.59	10.39	10.44	11.41		10.594	0.432971
LYS 442A	10.43	11.45	11.45	10.51	11.53		11.074	0.494676
LYS 447A	10.52	12.49	11.54	10.56	11.49		11.32	0.729904
LYS 464A	9.47	10.51	10.42	10.17	10.33		10.18	0.372344
LYS 481A	10.64	10.35	10.62	10.5	10.42		10.506	0.112
LYS 483A	10.32	11.44	10.39	10.35	10.4		10.58	0.430952
LYS 503A	10.41	11.96	11.32	11	11.12		11.162	0.501055
LYS 522A	10.49	11.39	11.44	11.29	11.46		11.214	0.366748
LYS 52A	9.38	11.07	10.32	11.19	11.22		10.636	0.709044
LYS 532A	11.43	10.45	11.4	10.45	10.61		10.868	0.450529
LYS 536A	11.47	10.61	10.27	10.41	10.34		10.62	0.439909
LYS 564A	10.44	10.54	9.85	10.51	9.09		10.086	0.558376
LYS 584A	10.24	11.53	11.47	11.45	10.27		10.992	0.602408
LYS 593A	10.43	10.5	10.37	10.48	10.54		10.464	0.0588558
LYS 598A	8.4	10.46	10.41	10.51	10.36		10.028	0.815534
LYS 606A	10.51	10.98	10.74	10.08	11.05		10.672	0.351875
LYS 611A	11.5	10.53	10.51	10.33	10.58		10.69	0.413715
LYS 612A	8.99	10.44	10.35	10.58	10.41		10.154	0.586876
LYS 615A	11.42	10.55	10.25	10.46	10.5		10.636	0.405098
LYS 64A	10.36	11.31	11.25	11.22	11.25		11.078	0.360189
LYS 65A	10.42	10.43	10.46	10.42	10.46		10.438	0.0183303
LYS 68A	10.08	10.26	10.36	10.47	11.28		10.49	0.415307
LYS 857A	10.36	10.41	10.43	10.42	10.42		10.408	0.0248193
LYS 8A	10.39	10.45	10.43	10.45	10.58		10.46	0.0638749
LYS 946A	10.07	10.05	10	10.07	9.05		9.848	0.39982
LYS 951A	9.69	10	10.83	10.51	10.54		10.314	0.410785
LYS 95A	9.71	10.63	9.95	10	10.31		10.12	0.318622
LYS 968A	9.84	10.61	11.42	10.43	10.57		10.574	0.505276
LYS 978A	9.71	10.37	10.35	9.97	10.24		10.128	0.253014

## Sheet: CFTR-Galicaftor
Residue	0ns	50ns	100ns	150ns	200ns		Mean	Stdev
ARG 104A	12.19	12.27	12.29	12.36	12.3		12.282	0.0549181
ARG 134A	10.56	10.65	10.57	10.55	10.35		10.536	0.0995188
ARG 153A	10.62	11.16	10.87	11.98	11.75		11.276	0.515542
ARG 170A	12.24	11.35	12.61	12.68	12.29		12.234	0.474325
ARG 21A	7.79	9.22	9.3	9.49	9.89		9.138	0.712668
ARG 242A	12.38	12.33	12.32	12.41	12.4		12.368	0.0365513
ARG 248A	12.21	12.04	13.51	12	13.85		12.722	0.792702
ARG 251A	13.78	15.33	13.14	14.23	11.64		13.624	1.2225
ARG 258A	10.84	11.97	12.17	13.44	12.57		12.198	0.845917
ARG 25A	12.21	12.38	12.41	12.32	12.49		12.362	0.0936803
ARG 289A	11.63	11.73	11.58	11.4	14.04		12.076	0.987818
ARG 297A	12.15	12.46	12.23	12.22	12.24		12.26	0.104881
ARG 29A	12.31	12.03	12.37	12.25	12.14		12.22	0.121655
ARG 303A	13.38	12.53	12.19	11.92	12.58		12.52	0.492382
ARG 31A	13.3	13.08	12.47	12.45	13.33		12.926	0.39021
ARG 334A	12.06	11.77	12.28	14.14	13.85		12.82	0.977241
ARG 347A	13.11	10.59	10.53	10.64	10.72		11.118	0.997946
ARG 352A	10.18	10.94	9.1	9.8	9.42		9.888	0.638699
ARG 3A	12.26	12.47	12.28	12.96	12.49		12.492	0.252301
ARG 450A	12.65	12.49	12.51	12.48	12.44		12.514	0.0717217
ARG 487A	12.79	13.59	13.9	14.11	14.69		13.816	0.626278
ARG 516A	11.7	13.33	13.75	14.26	12.5		13.108	0.91002
ARG 518A	14.36	13.71	12.52	12.76	12.85		13.24	0.689377
ARG 553A	12.21	11.8	11.53	11.26	11.57		11.674	0.318157
ARG 555A	13.86	12.57	11.97	12.4	12.67		12.694	0.630257
ARG 55A	12.93	12.43	12.37	12.65	12.82		12.64	0.216148
ARG 560A	10.85	10.54	10.57	10.14	10.02		10.424	0.303355
ARG 59A	12.9	12.24	13.25	14.22	12.49		13.02	0.692329
ARG 600A	10.89	12.19	12.12	12.23	12.24		11.934	0.523702
ARG 74A	11.92	11.31	11.36	11.3	10.64		11.306	0.405837
ARG 75A	13.23	12.58	14.66	12.25	13.51		13.246	0.837248
ARG 80A	11.88	12.17	12.41	13.82	12.28		12.512	0.676976
ARG 851A	12.35	11.88	11.49	11.65	11.7		11.814	0.295473
ARG 933A	11.51	12.13	12.1	13.2	12.86		12.36	0.599767
ARG 975A	11.61	12.1	11.43	11.55	11.48		11.634	0.240882
ASP 173A	4.47	4.8	4.24	3.75	4.56		4.364	0.355562
ASP 192A	6.03	4.53	5.2	4.35	2.59		4.54	1.13968
ASP 249A	3.92	2.88	3.87	3.9	3.87		3.688	0.404445
ASP 363A	3.02	3.15	2.9	4.28	4.06		3.482	0.571538
ASP 36A	4.75	3.59	3.25	3.43	2.79		3.562	0.651595
ASP 373A	4.02	3.75	2.82	3.93	3.88		3.68	0.438771
ASP 443A	3.45	2.48	4.01	3.96	4		3.58	0.588659
ASP 44A	5.98	2.43	2.68	2.59	4.2		3.576	1.36066
ASP 47A	3	3.01	2.47	1.93	3.01		2.684	0.430516
ASP 513A	3.35	3.23	4.02	3.96	3.67		3.646	0.316139
ASP 529A	3.84	2.57	2.83	2.99	1.9		2.826	0.628986
ASP 537A	1.83	1.74	2.77	3.57	3.59		2.7	0.80404
ASP 565A	2.09	3.67	2.65	2.45	1.94		2.56	0.609524
ASP 567A	4.28	1.23	1.46	2.54	2.64		2.43	1.08255
ASP 572A	3.97	3.59	3.15	3.23	2.77		3.342	0.408039
ASP 579A	3.3	3.71	3.91	2.79	3.22		3.386	0.392357
ASP 58A	3.98	3.88	3.78	3.89	3.64		3.834	0.115862
ASP 614A	2.96	3.28	2.92	3.25	3.34		3.15	0.174356
ASP 924A	3.9	5.23	5.29	4.97	5.49		4.976	0.563049
ASP 979A	5.3	4.07	4.85	4.45	4.54		4.642	0.412475
ASP 984A	5.83	5.63	4.86	5.66	3.57		5.11	0.83969
ASP 985A	1.82	4.13	3.72	2.01	2.38		2.812	0.935466
ASP 993A	5.8	5.12	4.77	5.32	4.71		5.144	0.397522
GLU 193A	5.81	5.52	4.12	4.2	4.52		4.834	0.697642
GLU 217A	4.69	4.7	4.66	4.55	4.6		4.64	0.056921
GLU 257A	4.89	3.52	3.55	2.89	3.64		3.698	0.652791
GLU 264A	6.6	5.14	5.15	5.02	4.99		5.38	0.613286
GLU 267A	2.81	4.02	3.97	4.71	4.66		4.034	0.685758
GLU 278A	5.34	2.87	4.62	4.3	4.98		4.422	0.850515
GLU 279A	4.84	4.66	3.29	3.46	3.59		3.968	0.648056
GLU 282A	4.26	5.08	4.89	3.15	3.36		4.148	0.780856
GLU 286A	4.65	3.58	3.54	3.64	4.45		3.972	0.477217
GLU 292A	4.47	3.42	6.62	4.84	5.02		4.874	1.03425
GLU 33A	3.88	3.83	3.87	3.77	3.65		3.8	0.0843801
GLU 379A	4.2	2.68	3.61	3.66	2.91		3.412	0.549451
GLU 384A	4.63	3.4	4.32	4.62	4.49		4.292	0.459887
GLU 391A	4.74	4.52	3.32	4.81	3.36		4.15	0.668371
GLU 395A	4.5	4.44	3.46	4.55	3.45		4.08	0.511508
GLU 402A	4.61	3.54	3.62	3.58	3.63		3.796	0.408245
GLU 449A	4.43	4.17	3.64	3.33	3.98		3.91	0.387866
GLU 474A	7	5.36	4.24	3.82	3.1		4.704	1.36173
GLU 476A	4.42	4.83	3.49	3.62	3.55		3.982	0.542343
GLU 479A	4.64	4.67	4.7	3.83	4.71		4.51	0.340881
GLU 504A	5.1	3.82	3.33	2.93	3.5		3.736	0.739962
GLU 514A	2.9	4.43	4.61	4.43	4.49		4.172	0.639387
GLU 51A	4.15	4.75	4.75	4.37	4.61		4.526	0.233718
GLU 527A	4.71	2.67	3.54	3.69	3.74		3.67	0.64866
GLU 528A	4.78	4.69	4.64	4.86	4.57		4.708	0.102255
GLU 535A	3.65	3.34	4.05	4.76	4.03		3.966	0.476092
GLU 543A	3.53	5.05	4.62	3.93	4.4		4.306	0.530004
GLU 54A	4.97	4.83	4.5	4.66	4.09		4.61	0.304302
GLU 56A	5.86	3.33	2.22	3.92	3.63		3.792	1.18354
GLU 583A	4.93	4.28	4.6	4.92	4.85		4.716	0.248564
GLU 585A	4	4.62	4.62	4.56	4.63		4.486	0.244262
GLU 588A	4.75	3.65	3.84	4.1	3.18		3.904	0.519022
GLU 608A	2.66	3.9	3.34	3.42	4.51		3.566	0.615779
GLU 60A	3.31	4.06	4.01	3.18	2.99		3.51	0.440863
GLU 621A	4.46	4.4	4.27	4.25	4.35		4.346	0.0786384
GLU 632A	4.41	4.06	4.59	4.64	4.62		4.464	0.217862
GLU 7A	4.43	4.61	4.93	4.36	4.57		4.58	0.19718
GLU 873A	5.99	4.66	4.52	3.83	4.13		4.626	0.74196
GLU 92A	3.65	3.99	3.53	3.98	3.74		3.778	0.181703
HIS 139A	4	3.87	3.85	3.53	3.96		3.842	0.165578
HIS 146A	2.17	2.66	4.02	4.82	5.89		3.912	1.36753
HIS 147A	4.84	6.79	7.03	5.94	4.56		5.832	0.996662
HIS 199A	4.68	4.62	4.89	4.46	4.97		4.724	0.184673
HIS 484A	4.37	4.81	5.09	5.94	5.5		5.142	0.542933
HIS 609A	3.62	6.21	6.07	5.91	5.95		5.552	0.971646
HIS 620A	6.28	6.39	6.35	6.35	6.35		6.344	0.0355528
HIS 856A	5.38	5.79	5.42	6.33	6.33		5.85	0.417181
HIS 939A	6.1	5.3	6.2	6.21	5.87		5.936	0.34074
HIS 949A	2.89	4.33	3.45	3.79	3.92		3.676	0.483554
HIS 950A	6.17	5.72	5.82	6.25	5.4		5.872	0.309929
HIS 954A	6.39	5.88	5.32	4.77	4.24		5.32	0.765167
LYS 14A	10.27	10.23	10.37	10.39	10.31		10.314	0.0598665
LYS 162A	10.29	11.54	11.72	12.09	11.7		11.468	0.615968
LYS 163A	7.98	8.83	8.87	8.82	8.76		8.652	0.33784
LYS 166A	10.07	11.29	11.23	11.3	11.36		11.05	0.491732
LYS 174A	10.44	11.39	11.38	11.4	11.4		11.202	0.381072
LYS 190A	11.14	12.39	11.27	11.39	11.3		11.498	0.45314
LYS 246A	10.53	11.11	10.08	10.53	10.47		10.544	0.329096
LYS 254A	10.06	11.37	11.44	11.29	11		11.032	0.508543
LYS 26A	10.18	11.46	12.34	12.34	12.28		11.72	0.839238
LYS 273A	8.25	11.7	11.82	11.02	10.77		10.712	1.29333
LYS 283A	10.42	11.75	11.46	11.52	10.56		11.142	0.542896
LYS 294A	10.23	10.22	10.23	10.36	10.22		10.252	0.0541849
LYS 298A	10.08	10.6	10.45	10.49	10.65		10.454	0.200459
LYS 329A	10.43	10.46	10.31	10.68	10.49		10.474	0.119766
LYS 335A	11.34	10.31	11.3	9.63	11.03		10.722	0.659254
LYS 370A	9.92	10.41	11.46	10.53	10.46		10.556	0.500584
LYS 377A	9.12	10.16	10.03	10.47	10.79		10.114	0.562302
LYS 381A	10.02	11.48	11.48	11.4	11.48		11.172	0.576833
LYS 442A	10.49	11.46	10.31	10.35	10.31		10.584	0.442972
LYS 447A	10.49	10.98	11.54	11.46	11.12		11.118	0.376425
LYS 464A	9.38	10.43	10.5	10.29	10.53		10.226	0.431027
LYS 481A	10.61	10.5	11.49	10.59	11.51		10.94	0.458781
LYS 483A	10.42	10.4	11.26	10.45	11.33		10.772	0.427897
LYS 503A	10.39	11.4	11.64	10.74	10.26		10.886	0.546245
LYS 522A	10.58	11.17	11.38	11.59	11.33		11.21	0.342403
LYS 52A	9.39	11.55	10.47	10.39	10.44		10.448	0.683766
LYS 532A	11.47	10.46	11.55	10.53	11.5		11.102	0.496766
LYS 536A	11.43	12.67	10.01	10.46	10.66		11.046	0.932794
LYS 564A	10.5	9.29	9.93	9.58	10.47		9.954	0.47869
LYS 584A	10.24	10.5	11.22	11.49	10.75		10.84	0.458388
LYS 593A	10.39	10.53	10.47	10.75	10.58		10.544	0.12093
LYS 598A	7.97	11.77	10.39	10.51	11.55		10.438	1.34976
LYS 606A	10.58	10.43	10.36	10.36	10.43		10.432	0.0803492
LYS 611A	11.47	11.04	11.48	11.39	10.34		11.144	0.432879
LYS 612A	9.51	10.46	10.38	10.43	10.16		10.188	0.354931
LYS 615A	11.4	10.2	9.69	10.21	10.19		10.338	0.566583
LYS 64A	10.39	10.46	10.49	10.45	10.42		10.442	0.0342929
LYS 65A	10.44	10.4	10.41	10.32	10.34		10.382	0.0448999
LYS 68A	10.13	10.49	10.27	10.31	11.39		10.518	0.450884
LYS 857A	10.3	10.38	10.44	10.41	10.32		10.37	0.052915
LYS 8A	10.39	10.4	10.42	10.48	10.31		10.4	0.0547723
LYS 946A	10.05	9.56	9.87	9.95	9.94		9.874	0.167165
LYS 951A	9.67	10.12	9.95	10.38	10.38		10.1	0.270037
LYS 95A	9.83	9.47	10.08	10.3	9.96		9.928	0.276362
LYS 968A	9.89	10.41	10.64	10.39	10.38		10.342	0.245552
LYS 978A	9.64	10.26	9.64	10.11	9.82		9.894	0.251046
